# Supplementary material for: Polygenic Control of Carotid Atherosclerosis in a BALB/cJ × SM/J Intercross and a Combined Cross Involving Multiple Mouse Strains
Source: G3 (Bethesda). 2016 Dec 28;7(2):731–9. doi: 10.1534/g3.116.037879 (PMC5295616; doi:10.1534/g3.116.037879)
Supplement: Supplementary file 2 [file 731FileS1.xlsx]

## Sheet: BALBxSM Female F2 J-QTL
Genotype and phenotype data obtained from BALB/c-Apoe-/- x SM-Apoe-/- F2 intercross formated for J/qtl analysis.
Note: B = BALB/cJ; S = SM/J; H = Heterozygous
SampleID	Sex	Carotid_Lesion_Total_Area (um2)	Carotid_Lesion_Total_Area x 0.001	Log10_Carotid_Lesion_Total_Area	Log2_Carotid_Lesion_Total_Area	rs3658044	gnf01.037.906	rs13475870	rs6206420	rs6356603	rs6157345	rs6354736	rs6250257	rs13476177	rs3677638	rs3685643	rs13476259	rs13476331	mCV23209429	rs13476490	rs13476507	rs13476573	CEL.2_98216543	rs3658729	rs13476681	rs3655895	rs6376291	rs13476913	rs13477127	rs13477334	rs13477365	rs13477425	rs13477504	rs13477549	rs13477617	rs13477669	rs6328956	rs6365760	rs3688968	rs13477978	rs3023025	rs3658401	rs13478222	rs6354160	gnf05.069.163	rs3726547	gnf05.120.578	rs13478578	rs3699833
						1	1	1	1	1	1	1	1	1	1	1	1	2	2	2	2	2	2	2	2	2	2	2	3	3	3	3	3	4	4	4	4	4	4	4	4	5	5	5	5	5	5	5	6
						5.52	20.4	25.78	28.18	40.59	52.9	66.95	71.5	74.56	79.24	81.81	97.02	2.73	23.86	30.2	31.8	45.23	58.49	60.53	60.83	77.97	82.33	96.4	27.08	56.09	58.23	67	84.33	2.32	13.67	30.64	43.9	70.98	71.37	79.38	90.56	19.4	26.8	34.19	44.28	67.27	80.03	101.24	1.53
4142-1	F	358982	358.982	2.55628	8.49178	S	S	S	S	S	H	H	H	H	H	H	H	H	H	S	S	S	S	S	S	H	H	H	H	H	H	H	H	B	B	H	H	S	S	S	S	B	H	H	H	H	B	B	S
4150-3	F	74894.5	74.8945	1.88021	6.24592	H	H	H	H	H	S	S	S	S	S	S	S	B	B	B	B	B	S	S	S	S	S	H	H	B	B	B	S	S	S	S	H	H	H	H	S	B	B	B	B	B	H	H	B
4150-4	F	1.71571e+06	1715.71	3.2347	10.7454	H	H	H	S	H	H	H	H	H	H	H	H	B	B	B	B	B	H	H	H	H	H	S	H	S	S	S	H	H	H	H	H	H	H	H	B	H	H	H	H	H	H	H	S
4150-5	F	265392	265.392	2.42552	8.05741	H	H	H	H	H	H	H	H	H	H	H	H	H	H	H	H	H	H	H	H	H	H	H	H	B	B	H	H	B	H	H	H	S	S	S	H	H	H	H	H	B	B	B	H
4154-10	F	51952.3	51.9524	1.72389	5.72662	H	B	B	B	H	H	H	H	H	H	H	H	H	H	H	H	H	H	H	H	S	S	S	H	H	H	H	S	H	H	H	H	H	H	H	B	B	B	B	B	B	B	B	B
4154-6	F	53335.2	53.3352	1.73508	5.76382	H	S	S	S	S	S	S	H	H	H	H	B	S	S	S	S	H	H	H	H	H	H	H	H	B	B	B	B	H	S	S	S	S	S	S	S	H	H	H	H	H	H	H	B
4154-7	F	34292.8	34.2928	1.54769	5.1413	S	B	B	B	B	B	H	H	H	H	H	S	H	S	S	S	S	H	H	H	B	B	B	H	H	H	S	S	S	S	S	S	S	S	S	H	B	B	B	B	B	B	H	H
4154-8	F	2.19387e+06	2193.87	3.34141	11.0999	H	H	H	H	H	B	B	B	B	B	B	B	H	S	S	S	H	H	H	H	H	H	H	H	S	S	S	S	H	H	H	B	H	H	H	H	B	H	S	S	S	S	S	H
4154-9	F	14172	14.172	1.18104	3.92334	H	S	S	S	S	S	S	B	B	B	B	B	S	S	S	S	H	H	H	H	B	B	B	H	H	H	H	H	B	B	B	H	H	H	H	H	B	B	B	H	H	H	H	H
4155-11	F	200224	200.224	2.30368	7.65266	S	S	H	H	H	H	H	H	H	H	H	S	H	B	B	B	B	B	H	H	H	H	H	H	H	H	H	H	S	S	H	H	H	H	H	B	H	S	S	S	S	B	S	H
4155-12	F	627964	627.964	2.79863	9.29683	S	S	S	S	S	S	S	S	H	H	H	H	S	H	H	H	H	H	H	H	H	H	H	B	B	B	B	H	B	H	H	H	H	H	B	B	H	H	H	H	H	S	S	B
4155-13	F	112705	112.705	2.05578	6.82915	S	S	S	S	S	S	S	S	S	S	S	S	B	B	B	B	B	B	B	B	H	H	H	H	H	H	S	S	B	B	B	H	H	H	H	H	S	S	S	S	S	H	H	H
4155-14	F	0	0	0	0	B	B	B	B	B	B	B	B	B	B	B	B	S	B	B	B	B	B	B	B	B	B	B	S	H	H	H	H	H	H	H	H	B	B	B	B	H	H	H	H	H	B	S	S
4155-15	F	0	0	0	0	H	H	H	H	H	H	H	H	H	H	H	H	B	H	H	H	H	H	S	S	S	S	H	B	B	B	S	S	S	S	H	H	B	B	B	H	H	H	H	H	H	H	S	H
4157-16	F	43397.3	43.3974	1.64736	5.4724	H	B	B	B	B	B	B	B	B	B	B	B	H	H	H	S	S	S	S	S	B	H	H	S	S	S	S	H	S	S	S	S	H	H	H	H	H	H	H	H	H	B	H	B
4157-17	F	1393.13	1.39313	0.378966	1.2589	H	H	H	B	H	H	H	H	S	S	S	H	B	B	B	B	S	S	S	S	B	H	H	B	B	B	H	S	B	B	H	H	H	H	H	S	B	B	B	B	B	B	B	B
4157-18	F	0	0	0	0	H	H	S	S	S	H	H	H	H	H	H	B	B	B	B	B	B	H	H	H	H	H	H	S	S	S	S	S	H	H	H	H	H	H	H	H	S	S	S	S	S	B	B	H
4157-19	F	0	0	0	0	H	H	H	H	B	B	B	B	B	B	B	H	S	S	H	H	H	H	H	H	H	H	B	B	H	H	H	H	B	B	B	B	B	B	B	B	S	S	S	H	H	B	S	B
4157-20	F	394957	394.957	2.59765	8.6292	B	H	H	H	H	H	S	S	S	S	S	S	S	S	S	S	S	S	S	S	S	S	S	S	S	S	S	S	H	H	H	H	H	H	H	H	H	H	H	H	H	B	B	H
4184-26	F	621978	621.978	2.79447	9.28304	H	H	S	S	S	H	H	H	H	H	H	B	B	B	B	B	B	H	H	H	H	H	H	S	S	S	S	S	H	H	H	H	H	H	H	H	S	S	S	S	S	B	B	H
4184-27	F	12536.3	12.5363	1.1315	3.75876	H	H	H	H	B	B	B	B	B	B	B	H	S	S	H	H	H	H	H	H	H	H	B	B	H	H	H	H	B	B	B	B	B	B	B	B	S	S	S	H	H	B	S	B
4184-28	F	46906.4	46.9064	1.68039	5.58215	B	H	H	H	H	H	S	S	S	S	S	S	S	S	S	S	S	S	S	S	S	S	S	S	S	S	S	S	H	H	H	H	H	H	H	H	H	H	H	H	H	B	B	H
4184-29	F	26895.7	26.8957	1.44554	4.80197	B	B	B	B	B	B	H	H	H	H	H	H	H	H	H	H	H	H	H	H	H	H	H	H	S	S	S	S	B	B	H	H	S	S	H	H	H	H	B	B	B	B	B	H
4186-21	F	285026	285.026	2.45641	8.16	B	B	B	B	B	B	H	H	H	H	H	H	H	H	H	H	H	H	H	H	H	H	H	H	S	S	S	S	B	B	H	H	S	S	H	H	H	H	B	B	B	B	B	H
4186-22	F	7550.41	7.55041	0.931987	3.09599	B	B	B	B	B	B	B	B	B	B	B	B	S	B	B	B	B	B	B	B	B	B	B	S	H	H	H	H	H	H	H	H	B	B	B	B	H	H	H	H	H	B	S	S
4186-23	F	1071.82	1.07182	0.316352	1.0509	H	H	H	H	H	H	H	H	H	H	H	H	B	H	H	H	H	H	S	S	S	S	H	B	B	B	S	S	S	S	H	H	B	B	B	H	H	H	H	H	H	H	S	H
4186-24	F	83824	83.824	1.92852	6.4064	H	B	B	B	B	B	B	B	B	B	B	B	H	H	H	S	S	S	S	S	H	H	H	S	S	S	S	H	S	S	S	S	H	H	H	H	H	H	H	H	H	B	H	B
4186-25	F	9776.6	9.7766	1.03248	3.42983	H	H	H	B	H	H	H	H	S	S	S	H	B	B	B	B	S	S	S	S	H	H	H	B	B	B	H	S	B	B	H	H	H	H	H	S	B	B	B	B	B	B	B	B
4201-30	F	300002	300.002	2.47857	8.23363	B	B	H	H	H	H	H	S	S	S	S	S	H	S	S	H	H	S	S	S	S	H	H	S	S	S	H	H	H	H	H	H	H	H	H	H	S	H	H	H	S	H	S	S
4201-31	F	1.67121e+06	1671.21	3.22329	10.7075	B	H	H	H	H	S	S	S	S	S	S	S	B	H	H	H	H	H	H	H	H	H	H	S	S	S	H	H	B	B	H	H	H	H	H	H	B	B	B	H	H	H	H	B
4201-32	F	733679	733.679	2.8661	9.52097	H	H	H	H	H	H	H	S	S	H	H	H	B	B	B	B	S	S	S	S	S	S	H	H	H	H	H	H	H	H	H	H	H	H	H	H	S	S	H	H	H	H	B	B
4201-33	F	0	0	0	0	B	H	H	H	S	H	H	H	H	H	H	H	H	H	S	S	S	S	S	S	S	S	S	B	H	H	H	H	S	H	H	H	H	H	H	H	S	S	S	H	H	B	B	H
4201-34	F	676936	676.936	2.83119	9.40501	B	H	H	H	H	H	H	H	H	H	H	H	H	S	S	S	S	S	H	H	B	H	H	H	H	H	H	H	S	S	S	S	H	H	H	H	B	B	H	H	H	H	H	H
4208-35	F	0	0	0	0	S	H	H	H	H	H	H	H	H	H	H	B	B	H	H	H	S	S	S	S	H	H	H	B	B	B	B	B	S	S	H	H	H	H	H	H	H	S	S	S	S	H	H	S
4208-38	F	897371	897.371	2.95346	9.81117	H	H	H	H	H	H	S	H	H	H	H	H	S	H	H	H	H	H	H	H	H	S	S	B	B	B	B	B	S	H	H	H	H	H	H	H	H	H	H	H	B	B	B	S
4208-39	F	54036.2	54.0362	1.74065	5.78231	S	S	S	S	S	S	B	B	B	B	B	B	S	S	S	H	H	H	H	H	B	H	H	B	H	H	H	H	H	H	H	H	H	H	H	H	B	B	B	B	B	H	H	H
4209-40	F	8571.25	8.57125	0.980969	3.25871	H	H	H	H	H	H	H	H	H	H	H	H	H	S	S	S	S	S	S	S	H	H	H	H	H	H	H	H	H	H	B	H	H	H	H	H	H	H	S	S	H	H	H	B
4209-41	F	0	0	0	0	H	H	H	H	B	B	B	B	B	B	B	B	H	H	H	H	H	B	B	B	B	H	H	H	H	H	H	H	H	B	B	B	B	B	H	H	S	S	S	S	S	S	S	B
4209-42	F	87366.8	87.3668	1.94629	6.46543	B	B	B	B	H	H	H	H	H	B	B	B	B	B	B	B	B	B	B	B	B	B	H	B	H	H	H	H	S	-	B	B	B	B	B	B	B	B	B	B	B	B	H	B
4209-43	F	783860	783.86	2.89479	9.61629	H	H	H	H	H	H	H	H	H	H	H	H	H	B	B	B	B	B	B	B	S	S	S	B	B	B	B	H	H	H	H	H	H	H	H	H	H	H	-	B	B	B	B	B
4209-44	F	436617	436.617	2.64109	8.77352	H	H	H	H	H	H	H	H	H	H	H	H	S	H	H	H	H	H	H	H	B	H	H	S	B	B	B	B	S	S	S	H	H	H	H	H	H	H	H	H	S	S	H	H
4232-45	F	3.77202e+06	3772.02	3.57669	11.8815	H	H	H	H	H	H	H	H	H	H	H	H	H	H	H	H	H	H	B	B	H	H	H	H	H	H	H	H	B	B	B	B	B	B	B	B	H	H	H	H	H	H	H	S
4232-46	F	-	-	-	-	H	H	S	S	S	S	S	S	S	S	S	S	B	H	H	H	H	H	H	H	H	H	H	H	H	H	B	B	H	H	H	H	B	B	B	B	S	S	H	H	H	H	H	S
4232-48	F	1584.97	1.58497	0.412456	1.37015	B	H	H	H	H	H	H	H	B	B	B	B	H	H	H	H	H	H	H	H	H	H	H	H	H	H	H	H	S	S	H	H	H	H	H	H	H	H	S	S	H	B	B	H
4232-49	F	106879	106.879	2.03294	6.75328	S	H	H	H	H	H	S	H	H	H	H	H	H	H	H	H	H	S	S	S	S	S	S	B	H	H	H	S	H	H	H	H	S	S	S	S	H	H	H	H	S	H	H	S
4233-50	F	20894.5	20.8945	1.34034	4.4525	S	S	H	H	B	B	B	B	B	B	B	H	S	S	S	S	S	S	S	S	H	H	H	H	H	H	B	B	H	S	S	S	S	S	S	S	S	S	S	S	H	H	H	B
4233-51	F	0	0	0	0	B	B	H	H	H	S	S	S	S	S	S	H	H	H	H	H	H	H	H	H	S	S	S	H	H	H	H	S	S	S	H	H	S	S	S	H	H	B	B	B	B	B	B	H
4233-52	F	2597.13	2.59713	0.555956	1.84685	H	H	H	H	H	H	H	H	H	H	H	H	S	S	S	S	S	H	B	B	B	B	B	H	B	B	B	B	H	H	H	H	H	H	H	H	B	B	H	H	S	H	S	H
4233-53	F	24363.1	24.3631	1.4042	4.66466	B	B	B	B	B	H	H	H	H	S	S	S	H	H	H	H	H	H	H	H	H	H	H	B	B	B	B	S	H	H	H	B	B	B	B	B	H	H	S	S	S	H	H	H
4263-54	F	124488	124.488	2.0986	6.97141	B	B	B	B	H	H	S	S	S	H	H	H	S	B	B	B	B	B	B	B	B	B	H	B	B	B	B	B	H	H	H	H	B	B	B	H	H	H	H	H	H	H	H	H
4263-55	F	0	0	0	0	S	S	S	S	S	S	H	H	H	H	H	H	H	H	H	H	H	H	H	H	B	H	H	B	H	H	S	S	S	H	H	H	H	H	H	H	S	H	H	H	H	B	H	H
4263-56	F	0	0	0	0	H	B	B	B	H	H	H	H	H	H	B	B	S	H	H	H	H	H	H	H	H	H	H	S	B	B	B	B	H	H	H	H	B	B	B	B	B	B	B	B	H	S	S	B
4263-57	F	113088	113.088	2.05724	6.83401	B	B	B	B	B	H	H	H	H	H	H	H	H	S	S	S	S	S	S	S	S	S	S	B	H	H	H	H	S	S	S	H	S	S	S	S	B	B	B	B	B	H	H	H
4263-58	F	14618.3	14.6183	1.19363	3.96516	B	B	B	B	B	H	H	S	S	S	S	S	S	S	S	S	S	S	S	S	S	S	H	H	S	S	S	H	H	H	S	S	S	S	H	H	H	H	H	H	H	H	H	S
4264-59	F	3119.67	3.11967	0.614862	2.04253	B	H	H	H	H	H	H	H	H	B	B	B	S	S	H	H	H	H	H	H	B	H	S	H	S	S	H	H	H	H	B	B	H	H	H	H	H	H	H	H	H	H	S	H
4264-60	F	258673	258.673	2.41443	8.02055	H	H	H	H	B	B	B	S	S	S	S	S	H	S	S	S	S	S	S	S	B	H	B	S	S	S	H	H	H	H	H	H	B	B	B	H	B	B	B	B	B	B	B	S
4264-61	F	30197.4	30.1974	1.49412	4.96335	S	S	S	S	B	B	B	H	H	H	H	H	B	H	H	H	H	H	H	H	B	S	S	H	S	S	S	S	B	B	B	B	B	B	H	H	H	S	S	S	S	B	B	H
4264-62	F	0	0	0	0	H	S	S	S	S	S	H	H	H	H	H	H	S	S	S	S	S	S	S	S	S	S	H	H	H	H	H	H	S	H	H	H	H	H	H	S	H	S	S	S	S	H	S	H
4264-63	F	291577	291.577	2.46624	8.19267	B	H	H	H	H	H	H	H	H	H	H	H	H	B	B	B	B	B	B	B	S	S	S	H	H	H	H	B	H	H	S	S	H	H	H	H	S	H	H	H	H	H	H	S
4266-64	F	20741.1	20.7411	1.33728	4.44236	B	B	H	H	H	H	H	H	H	H	H	H	S	H	H	H	H	H	H	H	H	H	H	S	H	H	H	H	H	H	H	H	H	H	H	H	S	H	H	H	H	H	H	B
4266-65	F	827662	827.662	2.91838	9.69464	S	S	H	H	H	H	H	H	H	H	H	H	B	H	S	S	S	H	H	H	H	H	H	S	S	S	S	S	B	B	B	B	S	S	S	S	H	H	H	H	B	B	B	H
4266-66	F	0	0	0	0	S	S	H	H	H	H	H	H	H	H	H	H	S	S	S	S	S	B	B	B	B	B	B	H	B	B	B	B	H	H	H	H	B	B	B	B	H	H	B	B	B	H	H	B
4266-67	F	983600	983.6	2.99326	9.94339	H	H	H	H	H	H	H	H	H	H	H	H	B	B	B	B	B	B	B	B	B	B	H	H	H	H	H	H	H	H	H	H	S	S	S	S	S	H	H	H	H	H	H	B
4269-68	F	20771.4	20.7714	1.33789	4.44436	H	H	H	H	H	H	S	S	S	S	S	S	H	H	H	H	H	H	H	H	B	H	H	H	H	H	H	H	H	H	H	H	H	H	H	B	H	H	H	H	H	H	H	H
4269-69	F	798.65	0.79865	0.254947	0.846914	S	S	S	S	S	S	S	S	S	S	S	S	H	H	H	H	H	H	H	H	B	H	B	H	B	B	B	B	S	S	S	S	H	H	H	B	S	S	S	H	H	H	H	H
4269-70	F	417103	417.103	2.62128	8.70771	S	S	S	S	S	S	S	S	S	S	S	S	H	H	H	H	H	H	H	H	B	H	H	S	S	S	S	S	H	H	H	H	S	S	S	S	B	B	B	B	B	B	B	B
4269-71	F	1.19226e+06	1192.26	3.07674	10.2207	S	S	S	S	S	S	H	H	H	H	H	H	H	H	H	H	H	H	B	B	H	H	H	H	H	H	H	S	H	B	B	B	B	B	B	S	H	H	H	H	S	H	H	S
4279-72	F	58001.9	58.0019	1.77087	5.88269	B	B	B	B	B	B	B	B	B	H	H	H	H	H	H	H	B	B	B	B	B	B	B	H	H	H	H	S	H	H	H	H	H	H	H	H	H	H	H	H	B	H	H	S
4279-73	F	47911.4	47.9114	1.68941	5.6121	H	H	H	H	H	H	H	B	B	B	H	H	B	B	B	B	H	H	H	B	B	B	B	H	H	H	S	S	H	H	H	H	H	H	H	H	H	H	H	S	S	S	H	H
4279-74	F	2.68731e+06	2687.31	3.42948	11.3925	B	B	B	B	H	H	H	H	H	S	S	S	B	H	H	H	S	S	S	S	H	H	H	B	H	H	S	S	H	H	B	B	H	H	H	H	S	S	S	S	B	B	H	H
4279-75	F	9307.06	9.30706	1.01313	3.36556	H	S	S	S	S	S	S	S	S	S	H	B	H	H	H	H	H	H	H	H	B	B	B	S	H	H	H	H	H	H	H	B	B	B	B	B	H	H	H	H	H	H	H	S
4279-76	F	560454	560.454	2.74931	9.13302	S	B	B	B	B	B	B	B	B	B	B	B	B	B	H	H	H	H	H	H	H	H	H	B	H	H	H	S	S	S	S	B	B	B	B	B	B	B	B	B	B	B	B	H
4280-77	F	8707.6	8.7076	0.987112	3.27911	B	H	H	H	S	S	H	H	H	H	H	H	B	B	B	B	B	B	B	B	H	H	H	B	B	B	H	H	H	H	H	H	H	H	H	H	H	H	H	H	B	H	H	H
4280-78	F	0	0	0	0	S	S	S	S	H	H	B	B	B	B	B	H	B	H	H	H	H	H	H	H	B	B	H	S	S	S	S	H	H	H	H	H	H	H	H	H	H	S	S	S	S	S	H	S
4280-79	F	154737	154.737	2.19239	7.28297	H	B	B	B	B	B	B	B	B	H	H	H	H	H	H	H	B	B	B	B	B	B	H	B	B	B	B	H	B	B	B	B	B	B	H	S	H	H	H	S	S	H	H	H
4280-80	F	141177	141.177	2.15283	7.15154	H	H	B	H	H	H	H	H	S	S	S	H	H	H	H	H	S	S	S	S	S	S	S	B	B	B	S	S	B	B	B	B	H	H	H	H	B	B	B	B	B	B	H	S
4280-81	F	44325.2	44.3252	1.65634	5.50224	H	H	H	H	H	B	B	B	B	B	B	B	H	H	H	H	H	S	S	S	H	H	B	H	H	H	H	H	H	H	H	B	B	B	B	B	S	H	H	H	H	H	H	H
4287-83	F	128929	128.929	2.11371	7.02158	B	B	B	B	B	B	H	S	S	S	S	S	H	S	H	H	H	H	H	H	H	H	H	H	H	H	H	S	S	S	S	S	S	S	S	S	H	H	S	S	S	S	H	H
4287-84	F	78320.8	78.3208	1.89939	6.30963	H	H	H	S	H	H	S	S	S	S	S	S	H	S	S	S	S	S	S	S	S	S	S	S	H	H	H	B	H	H	B	B	H	H	H	H	B	B	B	B	H	H	H	H
4287-85	F	8.37733e+06	8377.33	3.92316	13.0324	H	H	H	H	S	S	S	S	S	H	H	H	B	B	B	H	H	S	S	S	S	H	H	H	H	H	H	H	H	H	H	S	S	S	S	S	S	S	H	H	B	B	H	H
4287-86	F	334781	334.781	2.52606	8.39138	H	H	H	H	H	H	H	H	H	H	H	H	H	S	S	S	S	S	S	S	S	S	S	H	H	H	H	H	B	H	H	H	H	H	S	S	H	H	B	B	B	B	B	H
4288-87	F	589532	589.532	2.77124	9.20587	B	B	B	B	B	S	S	H	H	H	H	H	S	S	S	S	S	S	S	S	S	H	B	H	H	H	H	H	H	H	H	H	S	S	S	S	H	H	H	H	H	H	H	B
4288-88	F	261401	261.401	2.41897	8.03563	S	S	S	S	S	H	B	B	B	B	B	B	H	H	H	H	H	H	H	H	B	B	H	H	H	H	H	H	B	H	H	H	H	H	H	S	S	S	S	S	H	H	H	H
4288-89	F	1.35954e+06	1359.54	3.13371	10.41	S	S	H	H	H	H	B	B	B	H	H	H	H	H	H	H	H	H	H	H	S	H	H	S	S	H	H	H	H	B	B	B	B	B	B	H	S	S	S	S	S	S	S	B
4288-90	F	789972	789.972	2.89816	9.62748	S	S	S	S	H	H	H	H	H	H	H	H	H	H	H	H	S	S	S	S	S	S	B	H	H	H	H	S	B	B	B	B	B	B	B	B	S	S	S	S	S	H	B	S
4288-91	F	620621	620.621	2.79353	9.27989	B	B	B	B	B	B	B	B	B	B	B	B	H	H	H	H	H	B	B	B	B	B	B	H	H	H	H	H	B	B	B	B	B	B	B	B	B	B	B	B	B	B	H	B
4289-92	F	101959	101.959	2.01266	6.68593	B	B	B	B	B	B	B	B	B	B	B	B	B	B	B	B	H	H	H	H	S	S	S	S	S	S	S	S	B	B	B	B	B	B	B	H	S	S	S	S	S	S	B	H
4289-94	F	226397	226.397	2.35678	7.82907	S	S	S	S	S	S	H	H	H	H	H	H	S	H	H	H	H	H	H	H	S	S	S	B	B	B	B	H	H	S	S	S	S	S	S	S	H	B	B	B	B	B	H	H
4289-95	F	1.13724e+06	1137.24	3.05623	10.1526	H	H	H	H	S	S	S	S	S	S	S	S	B	B	B	B	S	S	S	S	S	S	S	B	H	H	H	H	S	S	H	H	H	H	H	H	S	H	H	H	B	B	H	S
4289-96	F	-	-	-	-	S	S	S	S	H	H	H	H	H	H	H	H	H	H	H	H	S	S	S	S	B	H	H	B	B	B	B	B	H	H	S	S	S	S	S	S	H	H	H	H	H	H	H	B
4305-100	F	2.19622e+06	2196.22	3.34187	11.1015	S	H	H	H	B	B	B	B	B	B	B	B	H	H	S	S	S	S	S	S	H	H	H	H	H	H	S	H	B	B	B	B	B	B	B	B	B	B	B	B	B	B	B	H
4305-101	F	187244	187.244	2.27472	7.55646	B	B	B	H	H	H	H	H	H	S	S	S	S	S	S	S	S	S	S	S	S	S	S	H	H	H	H	S	S	S	S	S	H	H	H	H	B	B	B	B	B	B	B	B
4305-97	F	38132.4	38.1324	1.59254	5.29029	H	H	H	H	H	H	S	S	S	S	S	S	H	H	H	H	H	H	S	S	S	H	H	H	H	H	H	S	H	H	H	H	H	H	H	H	B	B	B	B	B	B	H	B
4305-98	F	0	0	0	0	S	S	S	S	S	S	S	H	H	H	B	B	H	H	H	H	B	H	H	H	B	H	S	B	H	S	S	S	H	H	H	H	H	H	H	H	B	B	H	H	H	H	B	B
4305-99	F	76871.8	76.8718	1.89138	6.28303	B	B	B	B	B	H	H	S	S	H	H	H	H	H	H	H	S	S	S	S	S	S	H	B	B	B	H	H	H	H	H	H	H	H	H	B	H	H	B	B	B	H	H	H
4306-103	F	35117.3	35.1174	1.55772	5.17462	H	H	H	H	H	B	B	B	B	B	B	B	H	B	H	H	H	H	H	H	H	H	H	H	H	H	H	H	H	H	H	H	S	S	S	S	S	S	S	S	S	B	B	H
4306-104	F	0	0	0	0	S	S	S	S	S	S	-	H	B	B	B	B	B	B	B	B	B	B	B	B	H	B	B	B	H	H	H	H	H	S	S	S	H	H	H	S	B	H	S	S	S	H	H	H
4306-105	F	0	0	0	0	S	S	H	H	H	H	H	B	B	B	B	B	H	S	S	S	S	H	H	H	H	H	H	H	B	B	B	B	H	H	B	B	B	B	B	B	S	S	H	H	H	B	H	B
4306-106	F	60028.2	60.0282	1.78553	5.9314	B	B	B	B	B	H	H	H	H	H	H	H	S	S	S	S	S	H	H	H	B	B	H	B	B	B	B	H	H	H	H	H	S	S	S	S	S	S	S	S	S	S	H	B
4317-109	F	23365.5	23.3655	1.38678	4.60677	H	H	H	H	H	S	S	S	S	S	S	S	S	B	B	B	B	B	B	B	B	B	H	H	H	H	S	S	H	H	H	B	H	H	H	H	B	B	B	H	H	H	H	H
4317-110	F	24656.7	24.6566	1.4092	4.68126	H	H	S	S	S	S	S	S	S	S	S	H	H	H	H	H	H	H	H	H	B	H	H	H	B	B	H	H	H	H	B	H	H	H	H	H	S	S	H	H	H	H	S	H
4317-111	F	1.12274e+06	1122.74	3.05067	10.1341	H	H	H	H	H	H	H	H	H	H	H	S	B	B	H	H	H	H	H	H	S	S	S	H	H	H	B	B	B	B	H	H	H	H	H	B	S	S	S	S	S	S	S	H
4318-112	F	149978	149.978	2.17891	7.23819	H	H	B	B	B	B	B	B	B	B	B	B	H	B	B	B	B	B	B	B	B	B	B	H	S	S	S	S	S	S	S	S	H	H	H	H	H	H	H	H	H	S	S	H
4318-113	F	587112	587.112	2.76946	9.19995	B	S	S	S	S	S	H	H	H	H	H	H	S	H	H	H	H	H	H	H	B	H	H	B	B	B	B	B	B	B	B	B	B	B	B	B	B	B	B	B	B	B	B	B
4318-114	F	10237.8	10.2378	1.05068	3.49029	H	H	H	H	H	H	H	H	H	H	H	B	H	H	H	H	H	H	B	B	B	B	B	H	H	H	H	H	H	H	B	B	B	B	H	H	S	S	S	S	S	S	S	B
4318-115	F	0	0	0	0	S	S	S	S	S	S	S	S	S	S	S	H	S	H	H	H	H	H	H	H	H	H	S	B	H	H	H	H	H	H	H	H	H	H	H	H	H	H	H	S	S	S	S	S
4318-116	F	451407	451.407	2.65553	8.82148	S	S	S	S	H	H	H	H	H	B	B	B	H	B	B	B	B	B	B	B	-	S	S	B	B	B	B	B	S	S	S	S	S	S	H	H	H	H	H	H	H	H	H	H
4328-117	F	788845	788.845	2.89754	9.62543	B	B	B	B	B	B	B	B	B	H	H	H	H	H	H	H	B	B	B	B	H	H	H	H	H	H	S	S	S	H	H	H	H	H	H	S	H	B	B	B	B	B	B	H
4328-118	F	26090.3	26.0903	1.43281	4.75971	H	H	H	H	H	H	H	H	H	H	H	H	B	B	B	B	B	H	H	H	H	H	H	H	H	H	H	H	B	B	B	H	H	H	H	H	S	S	H	H	S	S	S	H
4328-120	F	159200	159.2	2.20466	7.32373	H	H	H	H	S	S	S	S	S	S	S	S	H	H	H	H	H	B	B	B	B	B	B	B	B	B	B	B	H	H	H	B	B	B	B	B	S	H	H	H	H	H	H	B
4329-124	F	21528	21.528	1.35272	4.49364	B	B	B	B	H	S	S	S	S	S	S	S	B	B	B	B	B	B	B	B	H	S	S	H	B	B	B	H	B	B	B	B	B	B	B	-	S	S	S	S	S	B	H	H
4329-125	F	15710.6	15.7106	1.22299	4.06269	H	H	H	H	H	B	B	H	H	H	H	H	S	B	B	B	B	B	B	B	B	B	B	H	H	H	S	S	S	S	S	S	S	S	S	S	H	H	H	H	H	B	S	B
4329-125	F	15710.6	15.7106	1.22299	4.06269	H	H	H	H	H	B	B	H	H	H	H	H	S	B	B	B	B	B	B	B	B	B	B	H	H	H	S	S	S	S	S	S	S	S	S	S	H	H	H	H	H	B	S	B
4329-126	F	15748.4	15.7484	1.22397	4.06595	H	H	H	H	H	H	H	H	H	H	H	H	H	H	H	H	H	H	H	H	S	S	H	H	H	H	H	S	H	H	B	B	H	H	H	H	H	H	S	S	S	S	H	B
4331-127	F	35056.2	35.0562	1.55698	5.17218	H	H	H	H	H	H	B	B	H	H	H	H	B	H	S	S	S	S	S	S	H	H	H	B	B	B	B	B	S	S	S	S	H	H	H	H	S	S	S	S	S	S	S	H
4331-128	F	159920	159.92	2.20661	7.3302	S	S	S	S	H	H	H	H	H	H	S	S	B	H	H	H	H	H	H	H	H	H	H	S	B	B	B	B	B	B	B	B	B	B	H	S	B	H	H	H	H	H	S	H
4331-129	F	314843	314.843	2.49947	8.30306	H	H	S	S	S	S	S	S	S	S	S	S	H	H	B	B	H	H	H	H	B	H	H	B	B	B	H	S	H	H	H	H	B	B	B	B	H	H	H	H	H	B	H	B
4331-131	F	4527.6	4.5276	0.742537	2.46665	B	B	B	B	B	H	H	H	H	H	H	H	H	H	H	H	H	H	H	H	H	H	H	S	S	S	S	S	H	H	H	H	B	B	H	H	S	S	S	S	S	S	S	H
4332-132	F	0	0	0	0	S	H	H	H	H	H	H	H	H	H	H	B	B	B	B	B	B	B	B	B	B	B	B	H	B	B	B	B	H	H	H	H	H	H	S	S	S	S	S	S	S	S	S	S
4332-133	F	2.48468e+06	2484.68	3.39545	11.2794	H	H	H	H	H	H	H	H	H	H	H	S	S	S	S	S	H	H	H	H	B	B	H	S	S	S	S	S	B	H	H	H	S	S	S	S	H	H	H	H	H	H	H	H
4332-135	F	0	0	0	0	H	H	H	H	H	H	H	H	H	H	H	H	S	H	S	S	S	S	S	S	S	H	H	B	B	B	H	H	S	S	H	H	H	S	S	S	H	H	B	B	B	B	B	S
4332-136	F	18381.7	18.3817	1.28739	4.27662	H	H	H	H	H	H	H	H	H	H	H	H	B	H	H	H	H	H	S	S	S	S	S	S	H	H	H	B	S	S	S	H	B	B	B	B	B	B	B	B	B	H	H	S
4336-139	F	1100.28	1.10028	0.322277	1.07058	H	S	S	S	S	S	S	S	S	S	S	H	H	H	H	H	H	B	B	B	H	B	B	H	H	H	H	H	H	B	B	B	B	B	B	B	S	S	S	S	S	S	H	H
4336-140	F	38711.5	38.7115	1.59892	5.31148	B	B	B	B	B	B	B	B	B	B	B	B	H	S	H	H	H	H	H	H	S	S	S	H	B	B	B	H	H	H	H	B	B	B	B	B	H	H	H	H	S	S	B	B
4336-141	F	2.60514e+06	2605.14	3.416	11.3477	H	H	H	H	H	B	B	H	H	H	H	H	H	H	H	H	H	S	S	S	S	S	S	H	S	S	H	H	H	H	H	H	H	H	S	S	B	B	B	B	B	B	H	B
4336-142	F	0	0	0	0	H	H	H	H	B	B	H	H	H	H	H	H	H	H	S	S	S	S	S	S	S	S	H	H	H	H	H	S	S	S	S	S	H	H	H	H	S	S	S	S	S	S	H	H
4337-143	F	62289.2	62.2891	1.80133	5.98389	H	B	B	B	B	B	B	B	B	B	B	B	H	H	H	H	H	H	H	H	B	H	H	H	H	H	H	S	B	B	B	H	H	H	H	H	H	H	H	H	H	H	B	S
4337-144	F	277506	277.506	2.44483	8.12157	H	S	S	S	H	H	H	H	H	H	H	H	H	H	H	H	S	S	S	S	S	S	S	H	H	H	H	H	B	B	B	B	B	B	B	B	B	B	B	B	B	B	B	S
4337-145	F	208370	208.37	2.32092	7.70991	B	H	H	H	H	H	H	H	H	H	H	H	H	H	H	H	H	H	H	H	H	H	B	H	H	H	H	B	B	B	B	H	H	H	H	H	H	H	H	H	H	H	S	S
4366-146	F	60430.1	60.4301	1.78838	5.94087	B	H	H	H	S	S	S	S	S	S	S	S	H	B	H	H	H	B	B	B	B	H	S	H	H	H	H	H	S	H	H	H	H	H	S	S	H	B	B	B	B	B	B	B
4366-147	F	45892	45.892	1.6711	5.55127	H	H	H	H	H	H	H	H	H	H	H	H	H	S	S	S	H	H	H	H	B	H	H	S	S	S	S	S	H	H	H	H	S	S	S	S	H	H	H	H	H	B	B	H
4381-149	F	-	-	-	-	H	H	H	H	S	S	S	S	S	S	S	S	H	H	H	H	H	-	H	H	B	H	S	H	S	S	S	H	B	H	B	H	H	H	B	H	B	B	B	B	B	B	H	H
4381-150	F	9124.48	9.12448	1.00537	3.33978	S	S	S	S	H	H	H	H	H	H	H	S	S	S	S	S	H	H	H	H	H	H	B	B	H	B	B	B	S	S	S	S	S	S	H	H	S	S	S	S	H	H	B	H
4381-151	F	0	0	0	0	H	H	H	H	H	H	H	H	H	H	H	H	H	H	H	H	H	B	B	B	B	B	B	H	H	H	H	H	H	H	B	H	H	H	H	H	H	H	S	S	S	H	H	H
4381-152	F	268418	268.418	2.43043	8.0737	B	H	H	H	H	H	H	H	H	H	S	S	S	H	H	H	H	H	H	H	H	H	B	H	H	H	H	H	H	H	H	B	B	B	H	H	S	S	S	S	S	H	H	H
4381-153	F	121085	121.085	2.08666	6.93174	B	B	B	B	B	B	B	B	B	B	B	B	H	H	H	H	H	S	S	S	S	S	S	H	B	B	B	B	H	H	H	H	H	H	H	H	H	H	H	H	H	B	H	H
4387-154	F	-	-	-	-	H	H	H	H	H	S	S	S	S	S	S	S	H	H	H	H	H	B	B	B	B	B	H	H	H	H	H	H	S	S	S	S	S	S	S	S	H	H	H	H	H	H	H	B
4387-155	F	0	0	0	0	H	H	H	H	H	S	S	S	S	S	S	S	S	S	H	H	H	H	H	H	H	H	H	H	S	S	S	S	B	B	B	B	B	B	B	B	B	B	B	B	B	B	B	H
4387-156	F	2.92305e+06	2923.05	3.46598	11.5138	H	H	B	B	B	B	B	B	B	B	B	H	H	H	H	H	B	B	B	B	H	H	H	S	S	S	H	H	H	H	H	H	B	B	B	B	H	B	B	B	H	S	S	H
4387-157	F	17598.3	17.5983	1.26947	4.2171	H	B	B	B	B	H	H	H	S	S	S	S	B	H	S	S	S	S	S	S	S	S	S	H	H	H	H	H	H	H	H	B	B	B	B	H	H	H	S	S	S	S	H	B
4387-158	F	0	0	0	0	B	B	B	B	B	B	B	B	B	B	B	H	H	H	H	H	H	H	H	H	S	S	S	S	H	H	H	H	B	B	B	B	B	B	B	B	H	H	H	H	H	H	S	B
4388-159	F	0	0	0	0	B	B	B	B	B	H	H	H	H	B	B	B	B	B	B	B	B	B	B	B	B	B	H	H	B	B	B	B	H	S	S	S	S	S	S	S	H	H	H	H	S	S	S	B
4388-160	F	50985.6	50.9856	1.71588	5.70004	B	B	B	H	H	H	H	H	H	H	H	H	H	S	S	S	S	S	S	S	H	H	H	B	B	B	B	B	H	H	H	H	S	S	S	H	H	H	H	S	S	B	H	S
4388-161	F	1.43799e+06	1437.99	3.15806	10.4908	H	B	-	B	B	B	H	H	H	H	H	H	H	H	H	H	B	B	B	B	H	H	H	B	B	B	B	H	S	-	S	S	H	H	H	H	H	B	B	B	-	B	H	H
4388-162	F	2053.29	2.05329	0.484768	1.61036	H	H	H	H	H	H	H	H	H	H	H	H	S	S	S	S	S	S	S	S	S	S	S	S	H	H	H	B	H	H	B	B	B	B	B	B	B	B	B	B	B	B	B	H
4388-163	F	0	0	0	0	B	B	B	B	B	B	B	B	B	B	B	B	S	S	H	H	H	H	H	H	B	H	S	S	S	S	H	H	H	H	H	S	H	H	H	B	H	H	H	H	H	H	H	S
4390-164	F	52129.2	52.1292	1.72533	5.73143	B	H	H	H	H	H	H	H	H	B	B	B	S	S	S	S	S	H	H	H	H	H	H	S	H	H	H	H	B	B	B	B	B	B	B	B	H	H	H	H	H	S	S	H
4390-165	F	252245	252.245	2.40354	7.98439	S	S	S	S	S	S	S	S	S	S	S	S	H	S	S	S	S	S	S	H	H	H	B	S	S	S	S	H	H	H	H	H	H	H	H	H	H	H	H	H	B	H	H	S
4390-166	F	0	0	0	0	B	B	B	B	H	H	H	H	H	H	H	H	H	H	H	H	H	S	S	S	S	S	H	B	B	B	B	B	S	S	S	S	S	S	S	H	S	S	S	S	S	S	B	H
4390-167	F	0	0	0	0	H	S	S	S	S	S	S	S	S	S	S	S	B	H	H	H	H	H	H	H	S	S	S	B	H	H	H	H	H	H	H	S	H	H	H	H	H	H	H	H	H	B	H	B
4402-168	F	33308.9	33.3089	1.53541	5.10051	H	B	B	B	B	H	H	H	H	H	H	B	H	B	B	H	H	H	H	H	B	H	H	S	H	H	H	H	H	H	H	S	S	S	S	S	B	B	B	B	B	H	H	H
4402-169	F	1.11827e+06	1118.27	3.04893	10.1283	H	S	S	S	S	H	H	H	H	H	H	H	H	B	B	B	B	B	B	B	B	B	B	S	S	S	S	S	H	H	H	H	S	S	S	S	B	B	B	B	H	H	H	S
4402-170	F	0	0	0	0	S	H	H	B	B	B	B	B	B	B	B	B	H	H	H	H	H	B	B	B	B	B	H	S	S	S	S	S	H	H	B	B	B	B	H	H	H	H	H	S	S	S	S	B
4402-171	F	129334	129.334	2.11506	7.02607	H	H	B	B	B	B	H	H	H	H	H	H	B	B	H	H	H	H	H	H	-	S	S	B	H	H	H	H	B	H	H	H	S	S	S	S	B	B	B	B	B	H	H	B
4402-172	F	1.93967e+06	1939.67	3.28795	10.9223	S	S	H	H	H	H	H	H	H	H	H	H	S	S	S	S	S	S	S	S	S	S	S	H	S	S	S	H	S	H	S	H	H	H	H	H	B	B	B	B	H	H	B	H
4416-173	F	68217.4	68.2174	1.84022	6.11306	B	B	B	B	B	B	B	B	B	H	H	H	H	H	H	H	H	H	H	H	H	H	H	B	H	H	H	H	S	S	S	S	S	S	S	S	H	H	S	S	S	H	S	B
4416-174	F	23190.9	23.1909	1.38365	4.59639	B	B	B	B	B	B	B	B	B	B	B	B	B	B	B	B	B	B	H	H	H	H	S	B	H	H	H	S	H	H	H	S	H	H	H	H	S	S	S	S	H	H	B	B
4416-175	F	55164.7	55.1647	1.74946	5.81159	H	H	H	H	B	H	H	H	H	H	H	H	S	S	S	S	B	B	B	B	B	B	B	S	S	S	S	H	S	S	S	S	H	H	H	B	H	H	H	H	H	B	H	H
4416-176	F	0	0	0	0	H	H	H	H	B	B	B	H	H	H	H	H	B	H	H	H	H	H	H	H	B	B	B	B	H	H	H	S	S	S	S	S	S	S	S	S	B	B	B	H	H	B	H	B
4416-177	F	376104	376.104	2.57646	8.55882	S	S	H	H	H	H	H	S	S	S	S	S	B	H	H	H	H	H	H	H	H	B	B	S	H	H	B	B	H	H	H	H	S	S	S	S	B	H	H	H	H	H	H	B
4427-178	F	50391.1	50.3911	1.71089	5.68345	H	H	H	H	H	H	H	H	H	H	H	H	S	H	H	H	H	H	H	H	B	B	B	S	S	H	H	B	S	S	S	S	S	S	H	H	H	H	H	H	H	H	H	B
4427-179	F	0	0	0	0	H	H	H	H	H	H	H	H	H	H	H	H	B	B	H	H	H	H	H	H	H	H	B	B	B	B	B	B	S	S	S	S	H	H	H	H	H	S	S	S	S	H	S	H
4427-180	F	0	0	0	0	H	H	H	H	B	B	B	B	B	B	B	B	S	S	S	S	S	S	S	S	B	B	B	B	B	B	B	H	B	B	B	B	S	S	S	S	B	B	B	B	B	B	H	H
4427-181	F	0	0	0	0	S	H	H	H	H	B	B	B	B	B	B	B	H	H	H	H	H	H	H	H	B	B	B	B	B	B	H	S	H	H	H	H	B	B	B	B	S	H	H	H	H	B	B	B
4427-182	F	2.74691e+06	2746.91	3.439	11.4241	H	H	H	H	H	B	B	H	H	H	H	H	H	H	H	H	H	S	S	S	H	H	H	H	H	B	B	H	H	S	S	H	H	H	H	B	H	H	B	B	H	B	H	B
4428-183	F	0	0	0	0	H	B	B	H	H	H	H	H	H	H	H	S	H	B	B	B	B	B	B	B	B	B	B	S	S	S	S	S	B	B	B	B	B	B	B	B	H	H	H	H	S	H	S	S
4428-184	F	0	0	0	0	H	S	S	S	S	S	S	S	H	H	H	H	H	H	H	H	H	H	H	H	B	H	S	B	H	H	H	H	S	S	B	B	H	H	H	H	H	S	S	H	H	H	H	H
4428-185	F	45473.8	45.4738	1.66721	5.53834	H	H	H	H	B	B	B	B	H	H	H	H	H	H	S	S	S	H	H	H	H	H	B	B	H	H	H	S	H	H	H	H	S	S	S	S	B	B	H	H	H	H	H	H
4428-186	F	131494	131.494	2.1222	7.04978	B	B	B	B	B	B	S	S	S	S	S	S	H	H	H	H	S	S	S	S	H	H	H	H	H	H	H	S	H	H	H	H	H	H	H	S	H	H	H	H	H	S	H	H
4428-187	F	27392.1	27.3921	1.4532	4.82742	H	B	B	B	S	S	S	S	S	H	H	B	S	S	H	H	H	H	H	H	S	S	S	H	H	H	H	H	S	S	S	S	S	S	H	H	B	B	B	B	B	B	H	S
4437-189	F	541426	541.426	2.73434	9.08328	B	B	B	B	B	B	B	H	H	H	H	H	S	H	B	B	B	B	B	B	B	B	B	H	H	H	S	S	B	B	H	H	H	H	H	S	S	S	S	S	S	H	B	H
4437-190	F	0	0	0	0	B	B	B	B	B	B	B	B	B	B	B	H	S	H	H	H	H	H	H	H	B	B	B	H	H	H	H	H	H	H	B	B	B	B	B	B	H	H	H	S	S	H	H	H
4438-191	F	-	-	-	-	B	B	H	H	S	S	S	S	S	S	S	S	B	S	S	H	H	B	B	B	B	B	B	H	H	H	H	H	H	H	H	S	S	S	S	S	H	H	H	S	S	S	S	S
4438-193	F	-	-	-	-	B	H	H	H	H	H	H	B	B	H	H	H	B	B	B	B	H	H	H	H	H	H	H	B	B	B	H	H	B	B	H	H	H	H	H	H	H	H	H	H	B	B	B	H
4452-194	F	387257	387.257	2.58912	8.60087	H	B	B	B	B	B	B	B	B	B	B	B	B	B	B	B	B	B	B	B	B	B	B	B	B	B	B	H	S	S	S	S	H	H	H	H	S	S	S	S	S	H	H	S
4452-195	F	936216	936.216	2.97184	9.87224	H	H	H	H	B	B	H	S	S	S	S	S	H	H	H	H	B	B	B	B	B	B	B	H	S	S	S	S	S	S	S	S	H	H	H	B	H	H	H	H	S	S	S	B
4452-196	F	0	0	0	0	B	B	B	B	H	H	H	B	B	B	B	B	H	B	B	B	B	B	B	B	B	B	B	B	H	H	H	H	H	H	H	S	S	S	S	S	H	H	H	H	H	H	H	S
4452-197	F	58194.2	58.1942	1.77228	5.88738	S	S	S	S	H	H	H	H	H	H	H	H	B	H	H	H	S	S	S	S	H	H	H	S	S	S	H	H	B	H	H	H	S	S	S	S	S	H	H	H	H	H	B	B
4452-198	F	48148.4	48.1484	1.69151	5.61907	H	H	H	H	H	B	B	B	B	B	B	B	H	H	H	H	H	H	H	H	B	B	H	H	H	H	B	B	H	B	B	B	B	B	B	B	B	B	B	H	S	S	S	B
4454-199	F	226999	226.999	2.35793	7.83288	H	B	B	B	B	B	B	B	B	B	B	H	H	S	S	S	H	H	H	H	H	H	B	H	H	H	H	H	H	H	H	H	H	H	H	H	H	H	H	H	H	H	H	H
4454-200	F	978158	978.158	2.99085	9.9354	S	S	S	H	H	H	B	B	B	B	B	B	S	S	S	S	S	H	H	H	B	H	S	H	S	S	S	H	H	H	H	H	H	H	H	S	B	B	B	B	B	B	B	B
4454-201	F	982704	982.704	2.99286	9.94208	H	B	B	H	H	H	H	B	B	B	B	B	S	S	S	S	S	S	S	S	S	S	H	S	S	S	S	H	B	B	B	B	B	B	B	B	H	H	B	B	B	B	B	H
4454-202	F	204607	204.607	2.31304	7.68375	B	B	B	B	B	B	B	B	B	B	B	H	H	H	H	S	S	S	S	S	S	S	S	B	H	H	H	H	B	B	B	B	H	H	H	H	S	S	S	S	H	H	H	H
4454-203	F	164273	164.273	2.2182	7.36871	H	H	H	H	H	H	S	H	H	H	H	H	H	H	H	H	H	H	S	S	S	S	S	H	B	B	B	B	H	H	H	H	H	H	H	H	H	H	H	H	B	H	H	H
4469-204	F	0	0	0	0	H	S	S	S	S	H	H	B	B	B	B	H	H	H	H	H	H	H	H	H	H	H	H	H	H	S	S	S	H	H	H	H	S	S	S	S	B	B	B	B	B	B	S	B
4469-205	F	0	0	0	0	S	H	H	H	H	H	B	B	B	B	B	B	S	S	S	S	S	S	S	H	H	H	H	H	B	B	B	B	S	S	H	H	H	H	H	H	S	H	H	H	H	B	H	H
4469-206	F	1.41783e+06	1417.83	3.15193	10.4705	S	H	H	B	B	B	H	H	H	H	H	H	S	B	B	B	B	B	B	B	H	H	H	H	H	H	H	H	H	H	H	H	B	B	B	H	B	B	B	B	B	B	B	B
4469-207	F	-	-	-	-	H	H	H	H	S	H	H	H	H	H	H	B	H	H	H	S	S	B	B	B	B	S	S	H	H	H	H	H	H	H	H	H	H	H	H	H	B	B	B	B	B	B	B	H
4469-208	F	45121.6	45.1216	1.6639	5.52737	H	S	S	S	S	H	H	H	H	H	H	B	S	H	H	H	H	H	H	H	H	S	S	H	H	H	H	H	H	H	H	H	H	H	H	H	S	S	S	H	H	H	H	H
4480-209	F	0	0	0	0	B	B	B	H	H	H	H	H	H	B	B	B	S	S	S	S	S	S	S	S	S	H	H	H	H	H	B	B	B	H	S	S	S	S	S	H	B	B	B	H	H	B	H	H
4480-210	F	59987.6	59.9875	1.78524	5.93044	S	S	S	S	H	H	H	H	H	H	H	S	B	H	H	H	H	S	S	S	B	H	H	B	B	B	H	H	S	S	H	H	H	H	H	H	S	S	S	S	S	B	H	B
4480-211	F	2.28806e+06	2288.06	3.35966	11.1605	H	H	H	H	H	H	H	H	H	H	H	H	H	S	S	S	S	B	B	B	B	B	H	B	H	H	S	S	H	H	H	H	H	H	H	H	S	S	S	S	S	H	S	H
4480-212	F	2.99571e+06	2995.71	3.47665	11.5492	B	B	B	B	B	B	B	B	B	B	B	H	S	H	H	H	H	H	H	H	B	H	H	B	H	H	H	H	B	H	H	H	S	S	S	S	B	B	B	B	B	B	B	H
4480-213	F	51974.1	51.9741	1.72406	5.72722	H	H	H	H	H	H	H	H	H	S	S	S	S	S	S	S	S	S	S	S	S	S	H	H	H	H	H	H	H	H	H	H	H	H	H	H	S	S	S	H	B	B	H	H
4482-214	F	-	-	-	-	B	B	B	B	B	H	H	H	H	H	B	B	S	S	H	H	H	H	H	H	B	H	B	H	S	S	H	H	H	H	S	S	S	S	S	S	S	S	S	S	S	S	S	B
4482-215	F	99207.5	99.2075	2.0009	6.64685	S	H	H	H	H	B	B	B	B	B	B	B	H	B	B	B	B	B	B	B	B	B	B	H	H	H	S	S	B	H	H	H	H	H	H	H	B	B	B	H	S	S	S	S
4482-216	F	160914	160.914	2.20928	7.33908	S	S	S	S	S	S	S	S	S	S	S	S	H	H	H	H	S	S	S	S	S	S	S	S	S	S	S	S	S	B	B	B	B	B	B	B	B	B	B	B	B	B	B	H
4482-217	F	0	0	0	0	H	H	H	H	S	S	S	S	S	S	S	S	H	H	B	B	B	B	B	B	S	S	H	B	H	H	H	H	H	H	H	B	H	H	H	H	S	S	S	S	S	S	S	S
4482-218	F	1.36079e+06	1360.79	3.13411	10.4113	H	H	H	H	H	H	S	S	H	H	H	H	B	H	H	S	S	S	S	S	S	S	S	S	S	S	S	S	H	H	H	H	H	H	H	S	B	H	S	S	S	H	H	B
4483-219	F	-	-	-	-	S	S	S	S	S	S	H	H	B	B	B	B	H	H	H	H	H	H	B	B	B	B	B	S	S	S	S	H	S	H	H	H	H	H	H	H	B	B	B	B	B	B	B	H
4483-221	F	0	0	0	0	B	H	H	H	H	H	H	H	S	S	S	S	B	B	B	B	H	H	H	H	H	H	H	H	H	H	H	S	H	H	H	H	H	H	H	H	H	H	H	H	H	H	H	B
4483-222	F	81554.5	81.5545	1.91674	6.36727	S	S	S	S	S	S	S	S	S	S	S	S	S	S	H	H	H	H	S	S	S	S	S	S	S	H	H	B	B	B	B	B	H	H	H	H	B	B	B	B	H	H	S	B
4483-223	F	-	-	-	-	S	S	S	S	H	B	B	H	H	H	H	H	H	B	B	B	B	B	B	B	B	B	H	H	B	B	H	H	H	H	S	S	S	S	S	S	B	B	B	B	H	H	S	H
4484-224	F	577724	577.724	2.76247	9.17673	B	B	B	B	B	H	H	S	S	S	S	S	B	B	B	B	H	H	H	H	H	H	B	H	H	H	H	H	S	H	H	H	H	H	S	S	H	H	H	H	B	B	B	B
4484-225	F	11641.5	11.6415	1.1018	3.6601	H	S	S	S	S	S	S	H	H	H	H	B	H	H	H	H	H	H	H	H	B	H	H	B	H	H	S	S	B	B	B	B	H	H	H	H	H	H	H	H	H	H	S	B
4484-226	F	1.33353e+06	1333.53	3.12533	10.3821	B	B	B	B	B	B	H	H	H	H	H	B	H	H	H	H	B	B	B	B	H	S	S	H	H	H	B	B	H	H	H	H	H	H	H	H	H	H	H	H	B	B	B	H
4484-227	F	54287.2	54.2873	1.74262	5.78887	S	H	H	H	H	H	H	H	H	H	H	S	S	S	S	S	S	S	S	S	S	S	S	B	H	H	H	H	S	S	S	S	H	H	H	H	H	H	H	H	H	H	B	S
4498-228	F	413753	413.753	2.61779	8.69611	B	B	B	B	B	B	B	B	B	B	B	H	H	H	H	H	H	H	H	H	H	H	H	S	S	S	S	H	S	S	S	S	B	B	B	B	B	B	H	H	H	H	H	S
4498-229	F	0	0	0	0	S	S	S	S	S	S	S	S	S	H	H	H	H	H	H	H	H	H	H	H	H	H	H	H	H	H	H	H	H	H	H	H	B	B	B	B	H	H	H	H	H	B	H	B
4498-230	F	429408	429.408	2.63388	8.74956	H	B	B	H	H	H	H	H	H	H	H	H	H	H	H	H	H	H	H	H	H	H	H	B	B	B	B	B	B	B	B	B	S	S	S	S	B	B	H	H	S	H	H	H
4498-231	F	67668.2	67.6682	1.83676	6.10157	B	B	B	B	B	B	B	B	B	B	B	B	H	H	H	H	S	S	S	S	S	S	S	H	H	H	H	H	H	H	H	H	H	H	H	H	H	H	H	H	H	B	H	B
4498-232	F	-	-	-	-	B	B	B	B	B	B	B	B	B	B	B	B	B	H	H	H	H	H	H	H	S	S	S	B	S	S	S	S	S	S	S	S	H	H	H	H	H	H	H	H	H	B	H	H
4500-233	F	123041	123.041	2.09357	6.95468	H	H	H	H	H	H	H	H	H	H	H	H	S	S	S	S	H	H	H	H	H	H	B	H	B	B	B	B	H	H	H	H	H	H	H	H	S	S	S	S	H	H	H	S
4500-234	F	0	0	0	0	B	B	B	B	B	B	H	B	B	B	B	S	S	B	B	B	B	B	H	H	B	B	B	H	S	S	S	S	S	S	H	H	H	H	H	H	H	H	S	S	S	H	H	H
4500-235	F	222307	222.307	2.3489	7.80288	S	S	S	S	S	S	S	S	S	S	S	S	H	H	H	H	H	H	H	H	H	H	H	H	H	H	H	H	S	S	H	H	H	H	H	H	S	S	S	S	H	H	H	H
4500-236	F	2.20768e+06	2207.68	3.34413	11.109	H	H	H	H	H	S	S	H	H	H	H	H	H	H	S	S	H	H	H	H	S	S	S	H	S	S	S	S	B	B	H	H	H	H	H	B	S	H	H	H	H	H	B	H
4512-237	F	-	-	-	-	H	H	H	H	H	S	S	S	S	S	S	S	B	B	B	B	B	H	H	H	H	H	H	H	H	B	B	B	S	S	S	S	H	H	H	H	S	S	H	H	H	H	H	B
4512-239	F	149731	149.731	2.1782	7.23583	B	B	B	B	B	H	H	H	H	H	S	S	H	H	H	H	S	S	S	S	S	S	S	H	B	B	B	H	H	H	B	B	H	H	S	S	B	B	B	B	B	B	B	B
4512-240	F	719161	719.161	2.85743	9.49218	B	B	B	B	B	B	H	H	H	H	H	H	B	B	B	B	B	B	B	B	H	H	H	B	B	B	B	B	H	S	S	S	H	H	H	H	H	H	H	H	H	H	B	B
4512-241	F	588507	588.507	2.77049	9.20336	H	S	S	S	S	S	S	S	S	S	S	S	H	H	H	H	H	H	H	H	B	B	H	H	B	B	B	B	B	B	B	B	S	S	S	H	H	H	H	H	H	B	B	S
4514-243	F	4656.51	4.65651	0.752549	2.49991	B	H	H	H	H	H	H	H	H	B	B	B	B	H	H	H	H	H	H	H	B	H	H	H	S	S	S	B	B	H	H	S	S	S	H	H	S	S	S	S	S	S	H	H
4514-245	F	0	0	0	0	H	H	S	S	S	S	S	S	S	H	B	B	H	H	H	H	H	H	H	H	B	S	S	H	S	S	S	S	H	H	H	S	S	S	S	S	S	S	S	S	S	S	B	H
4514-246	F	1.29114e+06	1291.14	3.11131	10.3355	H	B	B	B	B	B	H	H	H	H	H	S	B	B	H	H	S	S	S	S	S	S	S	H	S	S	S	H	H	H	H	H	H	H	H	H	S	S	S	S	S	S	H	S
4529-247	F	0	0	0	0	H	H	H	H	H	H	S	S	S	S	S	S	H	H	H	H	S	S	S	S	H	H	H	H	H	H	H	B	H	H	H	H	H	H	S	S	H	H	H	H	H	B	H	H
4529-248	F	266548	266.548	2.4274	8.06365	H	H	H	H	S	S	S	S	S	S	S	S	B	B	B	B	H	H	H	H	H	H	B	H	B	B	B	B	H	H	B	B	B	B	B	B	S	S	S	S	S	S	S	B
4529-249	F	711167	711.167	2.85258	9.47607	S	H	H	H	H	H	S	S	S	S	S	S	H	H	H	H	S	S	S	S	S	H	H	H	H	H	H	S	H	S	S	S	S	S	S	S	H	S	S	S	S	S	S	H
4529-250	F	0	0	0	0	B	B	B	B	B	B	H	H	H	H	H	H	S	S	S	H	H	B	B	B	B	B	H	B	S	S	S	S	H	H	H	H	S	S	S	S	H	H	S	S	S	S	S	B
4529-251	F	34602.8	34.6028	1.55148	5.15392	H	H	H	H	H	B	B	B	B	B	B	B	B	S	S	S	S	S	S	S	S	S	S	H	H	H	H	S	S	S	S	S	S	S	S	S	B	B	B	B	S	S	S	H
[truncated: 105 more columns]

## Sheet: BALBxB6 Female F2 (Rowlan 2013)
Genotype and phenotype data obtained from BALB/c-Apoe-/- x C57Bl/6-Apoe-/- F2 intercross formated for J/qtl analysis.
Note: B = C57BL/6; C = BALB/cJ; H = Heterozygous
Mouse ID	Carotid lesion_Amax5	D1MIT430	D1Mit414	D1MIT161	D1MIT215	D1Mit365	D1MIT495	D1Mit425	D1Mit354	D1MIT406	D1Mit512	D2Mit1	D2Mit328	D2Mit398	D2Mit423	D2Mit411	D2Mit263	D2Mit148	D3Mit164	D3Mit25	D3Mit230	D3Mit102	D3Mit42	D3Mit194	D3Mit147	D3Mit19	D4Mit192	D4Mit238	D4Mit178	D4Mit153	D4Mit203	D4Mit251	D5Mit343	D5Mit386	D5Mit149	D5Mit233	D5Mit254	D5Mit309	D5Mit312	D5Mit155	D5Mit41	D5Mit95	D5Mit223	D6MIT116	D6Mit243	D6Mit102	D6Mit201	D7MIT78	D7Mit228
		1	1	1	1	1	1	1	1	1	1	2	2	2	2	2	2	2	3	3	3	3	3	3	3	3	4	4	4	4	4	4	5	5	5	5	5	5	5	5	5	5	5	6	6	6	6	7	7
		4.311	29.1896	29.3432	39.908	46.242	55.7931	67.708	80.3168	84.03	97.6777	2.2259	42.8863	61.759	73.5711	80.0447	82.948	100.492	2.0125	27.3227	36.5145	44.301	52.942	64.4348	74.0204	80.73	13.546	23.7909	34.919	44.5859	63.26	69.051	2.95	13.68	19.0602	28.5474	30.5622	42.215	47.291	48.461	50.683	63.8424	86.57	11.5048	32.272	42.1129	77.701	21.367	25.606
1982-1	3400	H	H	H	H	H	H	H	B	H	C	C	B	H	H	H	H	H	H	H	H	H	H	H	C	C	H	H	H	H	B	B	H	H	H	B	B	B	B	B	B	B	C	B	H	H	C	NA	H
1982-2	37440	H	H	H	H	H	H	H	B	B	B	H	H	C	C	C	C	C	H	H	H	H	H	H	B	B	B	B	B	B	B	B	C	C	C	H	H	H	H	H	H	H	H	C	B	B	B	B	B
1982-3	105200	H	H	H	H	H	C	C	H	H	H	B	H	H	H	H	H	H	B	B	B	B	B	B	B	H	H	H	B	B	B	H	B	B	B	B	B	B	B	B	B	B	B	C	H	H	C	H	B
1982-4	126800	H	H	H	H	H	H	C	C	C	C	H	C	C	C	C	C	H	B	B	B	H	H	H	H	H	C	H	H	H	H	H	H	B	B	B	B	B	B	B	B	H	H	C	C	C	H	B	B
1983-5	117600	H	C	C	C	C	C	B	B	B	B	B	H	H	H	H	H	B	B	H	H	H	H	H	C	C	C	C	C	C	C	C	H	H	H	C	C	C	C	C	C	H	H	H	C	C	C	H	H
1987-6	72000	H	H	NA	H	H	H	H	H	H	H	H	H	H	H	H	H	H	B	B	B	B	H	H	H	NA	H	H	H	H	C	C	H	H	NA	H	H	B	H	H	H	H	H	H	H	H	B	H	H
1987-7	78080	C	C	C	C	C	H	H	H	H	H	B	C	C	C	C	C	H	H	H	B	B	B	H	C	C	B	H	H	H	H	C	H	B	B	B	B	B	B	B	B	B	B	C	H	B	H	B	B
1987-8	220400	H	B	B	H	H	H	H	H	H	H	C	H	H	H	H	H	H	H	C	C	H	H	H	B	B	H	H	B	B	B	B	C	H	H	H	H	H	C	H	H	B	B	H	C	C	B	B	B
1987-9	2000	H	NA	C	C	C	C	H	H	H	H	H	B	H	H	B	B	H	H	H	C	H	H	H	H	C	H	H	H	C	C	C	C	C	C	C	C	H	H	H	H	H	B	H	H	B	H	H	H
1987-10	0	B	B	B	B	B	B	H	C	C	C	C	H	B	B	B	B	B	H	H	H	H	H	C	C	C	H	H	H	H	C	C	B	B	B	B	H	H	C	C	C	C	C	H	H	H	H	C	C
1988-11	72800	H	C	C	C	C	C	C	C	C	C	C	B	C	C	C	C	C	H	C	C	C	C	C	C	C	H	H	H	H	B	B	H	H	H	H	H	H	H	H	H	H	B	H	H	C	C	B	B
1988-12	104160	H	C	C	H	H	B	B	B	B	B	C	C	C	C	C	C	H	H	C	C	H	H	H	H	H	C	H	H	H	B	B	C	C	C	C	C	C	C	C	C	H	B	H	H	H	H	H	H
1988-13	71200	H	H	H	H	H	H	C	C	C	C	H	B	C	C	C	H	H	H	H	H	H	H	H	H	H	C	C	C	C	C	H	H	H	B	B	B	B	B	B	B	B	H	B	B	H	H	H	H
1988-14	63200	H	C	C	C	C	C	C	H	H	H	H	B	B	B	B	B	B	H	H	H	H	H	H	B	B	H	H	H	H	H	H	C	C	C	H	H	H	H	H	H	C	C	C	H	H	C	B	B
1988-15	57600	C	C	C	C	C	H	H	H	H	H	C	H	B	B	B	B	B	H	H	H	H	H	H	H	C	B	B	B	H	H	H	B	B	H	H	H	H	H	H	B	H	C	C	H	B	H	H	H
1989-16	46000	H	B	B	B	H	H	H	H	H	H	C	B	B	H	C	C	C	C	C	C	C	C	C	C	C	B	B	B	B	B	B	C	H	H	H	H	H	C	C	B	C	C	H	B	B	H	H	H
1989-17	265200	H	H	H	H	H	H	H	H	H	C	C	H	H	C	C	C	C	H	H	H	C	C	C	C	C	H	H	H	H	H	H	B	B	B	B	B	B	B	B	C	B	C	H	H	H	B	H	H
1990-18	55600	H	H	H	H	H	H	H	C	H	B	B	B	H	H	H	H	H	B	B	B	B	B	B	B	B	H	H	H	H	B	B	C	H	H	H	H	H	H	H	H	H	H	H	C	C	C	H	H
1990-19	104000	H	H	H	H	H	H	B	H	B	B	C	B	B	H	H	H	B	B	B	B	B	H	H	H	H	H	H	H	H	H	H	B	B	B	H	H	H	H	H	H	B	B	H	H	B	H	B	B
1990-20	52800	C	C	C	C	C	C	H	H	H	H	H	H	H	C	C	H	B	C	C	C	C	H	H	H	H	C	C	H	H	H	H	H	H	H	H	H	H	H	H	H	B	B	H	H	H	H	B	B
1990-21	120400	H	B	B	B	B	B	B	H	NA	H	H	C	C	H	H	H	H	C	C	C	H	H	B	B	B	H	H	H	H	H	H	B	B	NA	H	H	H	H	H	H	H	NA	H	H	H	C	H	H
1991-22	140800	H	H	H	B	B	B	H	H	C	C	H	H	C	C	C	C	C	B	B	B	B	B	B	B	H	H	H	C	C	C	C	C	H	H	H	H	B	B	B	B	B	B	H	H	H	H	C	C
1991-23	115200	C	C	C	C	H	H	B	B	NA	B	H	C	C	C	C	H	H	H	H	H	B	H	H	H	C	H	H	H	H	H	H	H	C	C	C	C	C	C	C	H	B	B	H	H	H	H	C	C
1991-24	156400	C	H	H	H	C	H	H	H	H	H	H	H	H	C	C	C	H	H	B	B	B	B	B	B	B	H	H	H	C	H	H	C	C	H	H	H	H	H	B	B	B	H	B	B	H	H	C	C
2005-25	66000	B	B	B	H	H	H	H	H	H	H	C	C	C	B	C	C	C	C	C	H	B	B	B	B	B	C	C	C	C	NA	C	B	B	B	B	B	B	B	B	B	B	B	H	H	H	C	NA	H
2005-26	304800	C	C	C	C	C	C	H	H	H	H	B	H	C	C	C	H	H	B	H	H	H	H	H	H	H	B	B	B	NA	H	H	NA	C	C	C	C	C	C	C	C	C	H	C	C	C	H	H	H
2005-27	69600	C	C	C	C	C	C	H	H	H	H	B	H	H	H	H	H	B	C	H	B	B	B	B	B	B	B	B	B	C	C	C	H	H	H	H	H	B	B	B	B	B	B	B	B	B	H	C	C
2005-28	86800	H	H	H	H	H	B	B	B	NA	B	H	C	H	H	C	H	H	B	B	B	B	B	H	B	C	H	H	H	H	H	H	H	H	H	H	H	H	H	H	H	H	B	B	B	B	H	H	H
2005-29	74400	B	H	H	H	H	H	B	B	B	B	H	B	B	B	B	B	B	B	B	B	B	B	B	B	B	C	C	H	H	C	C	C	C	C	C	C	H	H	H	H	H	B	H	H	H	NA	H	H
2008-30	64000	B	H	H	H	H	H	H	H	H	H	H	B	B	B	H	H	C	H	H	H	H	H	H	H	H	H	C	H	H	C	C	B	B	B	B	B	C	C	C	C	C	C	C	C	C	H	H	H
2008-31	0	H	B	B	B	B	B	B	B	B	B	H	C	C	C	C	C	H	H	H	H	H	H	H	H	H	H	H	H	B	B	B	C	C	C	C	C	C	C	C	C	H	H	B	B	B	C	H	H
2008-32	41000	H	B	B	B	B	B	B	H	H	H	H	H	C	C	C	C	C	H	H	C	C	C	H	B	B	H	C	C	C	H	H	C	H	H	H	H	H	H	H	H	H	H	C	C	C	H	H	H
2008-33	76160	C	C	C	C	C	C	H	H	H	H	C	C	C	B	B	B	B	C	C	C	C	H	H	H	H	B	B	H	H	H	H	B	B	B	H	H	H	H	H	H	B	H	B	H	H	B	B	B
2008-34	60400	C	C	C	H	H	H	H	H	H	B	C	H	H	C	C	C	C	H	H	H	H	H	B	B	B	C	C	H	H	H	H	H	H	H	H	C	C	NA	C	C	C	C	H	H	H	H	H	H
2009-35	21680	C	C	C	C	H	H	H	C	C	C	B	H	H	B	B	B	B	B	B	B	B	H	H	C	C	H	H	H	H	B	H	H	C	C	C	C	NA	C	C	C	C	H	H	B	B	C	H	H
2009-36	20080	H	H	H	H	C	C	C	B	B	B	C	C	C	NA	C	C	H	H	H	H	H	H	B	H	H	H	H	C	C	H	H	H	H	C	C	C	C	C	C	C	C	H	C	H	H	B	B	B
2009-37/1	NA	H	H	H	H	H	H	H	H	B	B	C	H	H	H	H	C	C	C	H	H	H	H	H	H	H	B	H	H	H	H	H	B	B	B	H	H	H	H	H	H	H	H	H	H	B	H	H	H
2009-37/2	NA	B	B	B	B	B	B	H	H	H	H	C	H	H	H	H	H	H	NA	C	C	H	H	B	B	B	H	H	B	B	B	H	B	B	B	B	B	B	B	B	B	C	C	B	B	B	H	H	H
2010-39	0	H	H	H	H	H	H	H	B	B	B	B	H	C	C	C	C	C	H	H	H	H	H	H	H	B	H	H	H	H	B	B	B	B	B	H	H	H	H	H	H	H	H	H	H	C	C	C	C
2010-40	184000	H	B	B	B	B	B	B	B	H	B	B	H	C	C	H	H	H	B	B	H	H	H	H	B	B	C	C	C	C	H	H	H	C	H	NA	H	H	H	H	H	NA	H	C	C	C	C	B	B
2010-41	32240	C	B	B	B	B	B	H	H	H	H	B	B	B	B	B	B	B	H	B	B	B	H	NA	H	H	NA	C	C	C	C	C	C	H	C	NA	C	C	C	C	C	C	H	H	C	NA	H	H	H
2007-42	NA	H	B	B	B	H	C	C	C	B	H	B	B	B	B	B	B	H	H	H	B	B	H	H	H	H	H	H	H	C	C	C	H	H	C	C	C	NA	H	H	H	H	H	B	B	H	C	B	B
2007-43	233200	H	H	H	NA	H	H	H	C	C	C	C	C	B	B	H	H	H	H	C	C	C	B	B	B	B	H	NA	H	H	H	H	C	C	C	H	H	B	B	B	B	B	H	B	B	H	H	C	C
2006-44	12640	H	H	H	H	C	C	C	C	C	C	H	H	H	H	H	H	H	H	H	H	H	H	C	C	C	B	B	H	C	C	C	H	H	B	B	B	B	B	B	B	B	C	B	B	B	H	H	H
2006-45	350000	H	H	H	H	H	C	C	C	C	C	C	H	B	B	H	H	H	B	B	B	B	B	H	H	H	H	H	H	H	B	B	B	H	H	H	H	B	B	B	B	H	H	B	B	B	B	H	H
2006-46	42000	H	H	H	C	C	C	C	C	C	NA	H	B	C	C	C	C	H	C	C	C	C	C	C	C	C	B	B	B	B	B	B	H	H	H	H	H	H	H	H	H	H	H	B	B	B	C	B	C
2006-47	13360	H	C	C	C	C	NA	C	C	C	C	H	H	H	C	NA	C	C	B	C	C	C	C	C	H	H	B	B	NA	B	H	H	H	H	H	H	H	B	B	B	B	H	C	C	H	H	H	H	H
2006-48	0	H	H	H	B	C	C	C	C	C	C	C	H	B	H	H	H	H	H	B	B	B	H	H	H	C	C	C	C	C	C	C	H	H	H	H	H	H	H	H	H	H	H	C	C	C	H	C	C
2068-49	132000	B	B	B	H	H	H	C	C	C	C	B	C	C	C	C	C	C	H	B	B	B	B	B	B	B	H	H	H	H	H	H	H	H	H	H	C	H	H	H	NA	H	H	C	C	C	C	B	B
2068-50	118000	H	C	C	C	C	C	H	B	B	B	C	B	B	B	B	B	B	H	H	H	H	H	H	H	H	B	B	B	B	B	B	H	B	B	B	B	H	H	H	NA	H	B	H	H	H	H	B	B
2068-51	12480	H	H	H	H	H	H	B	B	H	H	H	H	H	H	H	H	C	C	C	H	H	H	H	H	H	H	H	H	H	H	H	H	B	H	C	C	C	C	C	NA	C	H	B	B	B	B	H	H
2068-52	216800	H	H	H	H	H	H	B	B	B	B	H	C	C	C	C	C	C	C	C	C	H	H	B	B	B	B	B	B	H	C	C	H	H	H	H	H	H	H	H	NA	H	H	B	B	B	B	H	H
2068-53	102400	H	H	H	B	B	B	B	B	B	B	H	B	B	B	B	B	H	H	B	B	B	B	B	B	B	B	H	H	H	B	H	C	C	C	C	C	C	C	C	C	B	B	H	H	C	C	H	H
2069-54	198400	H	H	H	B	B	B	B	H	B	B	H	C	C	B	H	H	H	H	C	C	C	H	H	H	H	H	H	H	B	B	B	C	H	H	H	H	H	H	H	B	B	H	B	C	C	H	C	NA
2069-55	19600	H	H	H	H	H	B	B	H	H	H	H	C	C	C	C	C	H	H	B	B	B	B	B	H	H	C	C	H	H	B	B	B	B	B	B	B	B	B	B	B	B	B	H	H	H	C	H	H
2069-56	77200	H	B	B	B	B	B	B	B	H	B	B	C	C	C	C	NA	C	B	B	B	B	B	B	B	B	C	C	C	H	H	H	H	H	H	H	H	B	NA	B	NA	B	H	B	H	H	C	C	NA
2069-57	532000	H	H	H	H	H	H	H	H	H	H	H	C	H	H	C	C	C	H	H	H	H	NA	H	H	H	B	B	B	B	B	B	H	H	H	H	H	H	H	H	H	H	B	B	B	H	C	B	B
2069-58	62800	C	C	C	C	C	C	C	C	NA	H	C	H	C	C	H	H	B	H	H	C	C	C	C	C	H	H	B	B	B	H	H	H	H	H	B	B	B	B	B	B	H	H	H	B	B	B	C	C
2070-59	0	C	H	H	H	H	H	H	H	H	H	H	B	B	B	B	B	B	B	C	C	C	C	C	C	C	H	H	B	B	B	B	H	H	H	B	B	B	B	B	B	B	H	H	C	C	H	H	H
2070-60	48560	H	H	H	C	C	C	C	C	H	H	H	B	H	H	H	H	H	B	H	B	B	H	H	H	H	H	H	H	H	H	H	B	B	B	B	B	H	H	H	H	H	H	B	B	H	H	H	H
2070-61	9200	H	H	H	H	H	H	H	B	H	H	H	H	H	C	C	C	C	H	C	C	C	C	C	C	H	C	H	H	H	B	B	H	H	H	H	C	H	H	H	H	H	H	C	H	B	B	H	H
2070-62	98000	B	H	H	H	B	B	H	B	H	H	C	B	B	B	B	B	B	B	B	H	C	C	C	C	C	H	B	B	H	H	B	B	B	B	B	B	B	H	H	H	H	H	H	H	H	C	H	H
2071-63	6800	B	B	B	B	B	B	B	H	H	C	B	H	C	C	H	H	B	H	H	H	H	H	H	B	B	B	B	B	B	H	C	C	C	H	H	H	H	H	H	H	H	H	C	H	H	H	C	C
2071-64	14080	B	H	H	H	H	H	C	C	C	C	B	B	B	H	H	H	C	H	C	C	C	C	C	C	C	B	B	B	H	H	H	B	B	B	C	C	C	C	C	C	C	C	C	H	H	B	B	B
2071-65	194000	B	B	B	B	H	H	H	H	C	C	H	H	H	C	C	C	C	H	B	H	H	H	H	H	H	B	B	B	H	C	C	H	C	C	H	H	H	H	H	C	H	C	H	B	B	B	H	H
2071-66	117200	H	C	C	C	C	C	B	B	B	B	C	C	C	H	H	H	B	H	B	B	B	B	B	B	B	C	H	C	C	C	C	H	H	H	H	H	H	H	H	H	B	B	H	H	H	H	H	H
2079-67	0	B	B	B	H	H	H	C	C	C	C	H	C	H	H	H	H	H	H	H	H	C	C	H	H	H	C	H	C	C	B	B	B	B	H	H	H	H	B	B	B	H	H	H	H	H	H	C	C
2079-68	236000	B	C	C	C	C	H	H	C	H	H	C	C	C	H	H	H	H	H	H	H	C	C	C	C	C	C	H	C	H	H	H	NA	C	C	C	C	C	H	H	H	H	B	H	B	B	B	B	B
2079-69	121600	C	C	C	C	C	C	C	C	C	H	C	C	H	H	H	H	H	B	B	B	B	B	B	B	H	B	B	B	B	B	B	H	H	H	H	H	H	H	H	H	B	B	C	C	C	B	B	B
2079-70	217600	H	B	B	B	B	B	B	B	B	B	H	B	B	H	H	H	H	H	B	B	B	B	B	H	C	B	B	B	C	C	H	C	H	H	H	H	H	H	H	H	B	B	C	C	B	B	C	C
2079-71	219600	H	C	H	C	C	H	H	NA	H	H	H	C	H	H	H	H	H	C	H	H	NA	H	H	B	H	H	H	H	H	C	H	B	H	B	H	B	H	H	H	H	H	H	H	H	H	C	C	C
2081-72	144000	B	NA	NA	NA	NA	NA	C	NA	NA	C	NA	NA	C	NA	NA	NA	NA	NA	NA	B	NA	NA	H	NA	NA	H	NA	H	H	NA	NA	NA	NA	NA	NA	NA	NA	NA	B	NA	NA	NA	C	C	NA	NA	H	NA
2081-73	126800	C	C	C	C	C	H	H	NA	H	H	B	C	B	H	H	H	C	H	C	C	C	C	B	B	B	H	C	H	H	H	H	H	H	NA	H	C	H	H	H	H	H	C	H	H	H	B	B	B
2081-74	48560	H	H	H	B	H	H	H	H	H	C	H	C	B	B	B	B	H	C	C	H	H	H	H	H	H	H	H	H	H	H	B	H	H	H	H	H	H	H	H	H	B	B	C	C	C	H	H	H
2081-75	82400	H	B	B	B	B	B	B	B	B	B	B	C	H	H	H	H	H	H	C	H	H	NA	H	H	H	C	C	C	C	H	H	C	C	C	C	C	C	C	C	C	C	C	H	H	H	H	H	H
2081-76	40320	B	B	B	B	H	H	H	H	H	H	H	H	H	H	H	H	C	H	H	H	H	H	H	C	C	H	H	H	H	H	H	H	H	H	H	H	B	B	B	B	B	B	H	H	H	B	H	H
2082-77	80960	H	C	C	C	C	H	H	H	H	B	C	H	H	H	H	H	H	C	B	B	B	B	B	B	B	B	H	H	H	H	H	H	H	H	H	H	B	B	B	B	B	B	B	H	H	C	B	B
2082-78	52160	B	C	C	C	C	C	C	H	H	H	H	H	B	B	B	B	B	C	H	H	H	H	H	H	H	B	H	H	H	NA	C	NA	H	H	H	H	H	B	B	B	B	H	C	C	C	C	H	H
2082-79	152400	C	C	C	C	C	C	H	B	B	B	B	H	B	B	B	B	B	B	C	C	C	C	C	C	C	H	H	H	H	H	H	H	B	B	B	B	B	B	B	B	B	H	H	H	H	H	H	H
2083-80	2600	C	C	NA	H	H	B	B	NA	B	B	B	H	H	B	H	H	H	B	C	C	C	C	C	H	NA	H	C	C	C	C	C	H	C	C	C	C	C	C	C	H	H	H	H	H	H	B	H	H
2083-81	19760	B	B	B	B	B	B	B	B	B	B	C	NA	H	H	H	H	H	B	B	B	B	B	B	B	B	C	H	B	B	B	H	B	H	H	H	H	H	H	C	C	C	H	C	C	H	H	H	H
2085-82	134800	C	C	C	C	C	H	H	C	C	H	B	C	C	H	H	H	H	C	H	B	B	B	H	H	H	C	C	C	C	C	C	H	H	H	H	H	H	H	H	H	C	C	C	C	C	H	H	C
2085-83	126400	H	H	H	H	H	H	H	H	H	H	C	C	H	H	H	H	H	H	C	H	H	H	H	H	H	H	H	H	H	B	B	C	C	H	H	H	H	H	H	H	H	H	B	H	H	H	B	B
2085-84	241600	H	H	H	H	H	H	B	B	B	B	H	H	H	H	H	H	H	C	C	H	H	H	C	H	C	C	C	C	C	C	C	NA	B	H	NA	H	H	B	B	B	B	H	B	B	B	H	C	C
2094-85	20560	H	H	H	H	H	H	B	C	C	C	B	B	H	C	C	C	C	B	H	H	H	H	H	B	H	H	H	H	H	H	H	H	B	B	B	B	H	H	H	NA	C	C	C	C	H	H	H	H
2094-86	232400	H	C	C	C	C	C	B	C	C	H	H	H	C	C	H	H	H	B	B	B	B	H	H	H	H	H	H	H	H	B	B	H	H	H	H	H	H	H	H	H	H	H	H	H	H	B	H	H
2094-87	36480	B	B	B	B	B	B	B	NA	B	B	H	H	H	B	B	B	B	H	H	H	H	B	H	H	H	H	H	H	H	C	C	C	H	H	H	H	H	H	B	B	B	B	C	C	C	H	NA	B
2094-88	172000	C	C	C	C	C	C	B	C	B	B	H	H	H	B	B	B	H	H	C	C	C	C	C	H	B	H	H	H	H	C	C	B	B	B	B	B	B	B	B	B	B	H	C	H	H	H	H	H
2076-89	8080	C	H	H	H	H	H	B	H	B	B	C	B	B	B	B	B	H	H	C	C	C	C	H	H	H	H	H	H	B	B	B	C	C	H	H	H	H	H	H	H	H	H	B	B	B	B	C	C
2076-90	269600	H	H	H	H	H	H	B	H	H	H	C	H	H	B	B	B	B	B	H	H	H	H	B	B	B	H	H	H	C	C	C	H	H	H	H	H	H	H	H	H	B	B	C	C	H	H	C	C
2076-91	39680	C	H	H	H	H	H	B	H	H	B	H	H	H	B	B	B	H	H	H	H	H	H	H	H	H	B	H	H	H	H	H	B	B	H	C	C	C	C	C	C	C	NA	B	H	H	H	B	B
2076-92	153840	H	H	H	H	H	H	B	B	B	H	B	C	C	C	C	C	NA	H	B	B	B	B	H	H	H	B	B	B	H	H	H	B	B	B	H	H	H	H	H	H	H	H	B	B	B	B	H	H
2108-93	42400	B	H	H	H	H	H	C	C	C	C	H	H	C	C	C	C	C	B	B	H	H	H	H	H	H	H	B	H	C	H	H	H	H	H	C	C	C	C	C	C	C	C	H	H	B	H	B	H
2108-94	239200	H	H	H	H	H	H	H	H	H	H	H	NA	H	H	H	H	H	H	NA	B	B	B	B	B	H	H	H	H	H	H	H	H	H	H	H	H	H	H	H	H	H	C	C	C	C	C	B	B
2108-95	307600	H	H	H	H	H	H	H	H	H	H	H	H	B	B	B	B	B	H	B	B	B	B	H	H	H	H	B	B	B	B	B	H	H	H	H	C	C	C	C	C	C	B	C	H	H	H	H	H
2111-96	65200	H	H	H	C	C	C	H	H	H	H	B	B	B	B	B	B	H	H	C	H	H	H	H	H	B	H	H	C	C	C	H	C	C	C	B	B	B	B	B	B	B	H	H	B	B	H	B	B
2127-97	63760	H	H	H	C	C	C	C	C	H	H	C	H	H	H	H	B	B	C	C	C	H	H	H	H	H	B	B	H	C	C	C	H	H	H	H	H	B	B	B	B	B	C	H	H	H	C	H	H
2127-98	49360	H	H	H	H	H	H	H	H	C	C	H	B	H	H	H	H	H	H	C	C	B	NA	H	H	B	B	H	H	B	B	B	H	H	H	H	H	H	H	NA	H	H	H	C	H	H	C	H	H
2127-99	80000	H	H	H	H	H	H	H	H	H	C	H	C	C	H	H	H	H	H	H	H	B	B	B	B	B	H	H	H	H	H	H	B	B	B	B	B	B	B	B	B	B	B	H	B	B	H	B	B
2127-100	48960	B	B	B	B	NA	B	B	B	B	H	B	B	B	B	B	B	H	B	B	B	B	B	H	H	H	B	B	B	B	H	C	B	B	B	B	H	H	H	H	H	H	H	C	C	H	H	B	H
2127-101	230800	B	C	C	C	C	C	C	C	C	H	H	H	NA	H	H	H	H	H	B	B	B	B	B	B	B	B	B	H	H	H	H	B	B	B	B	B	H	H	H	H	H	H	C	C	C	H	C	C
2118-102	277600	B	B	B	H	H	H	H	H	H	H	C	H	B	B	H	H	H	H	H	H	H	H	H	H	C	H	H	H	H	B	B	C	C	C	H	H	H	H	H	H	H	C	H	C	C	H	C	C
2118-103	136000	H	B	B	H	H	H	H	H	H	H	H	H	C	C	H	H	H	H	B	B	H	H	H	C	C	B	B	H	H	H	C	C	C	C	C	C	H	H	H	H	B	B	B	B	H	C	B	B
2118-104	171760	B	H	H	H	C	C	H	B	B	B	H	H	H	H	H	H	C	H	H	H	H	H	H	H	B	H	H	H	H	H	H	H	H	H	H	H	H	H	H	H	H	B	C	B	B	B	H	H
2118-105	29760	B	H	H	H	H	H	B	B	B	B	H	H	C	C	C	C	C	B	B	B	B	B	H	H	H	B	B	B	B	B	B	H	H	C	C	C	C	C	C	C	C	C	C	C	H	B	B	B
2118-106	310400	C	C	C	C	C	C	C	H	H	H	B	B	C	C	C	C	NA	C	C	C	C	H	H	B	B	H	H	H	H	H	H	H	H	H	H	H	H	H	H	H	H	H	H	H	C	C	C	C
2120-107	59600	H	H	H	H	H	C	C	C	C	H	H	H	C	C	C	C	H	C	C	C	H	H	H	H	H	B	B	B	H	H	H	B	B	B	B	B	B	B	B	B	B	B	B	B	B	H	C	C
2120-108	13280	H	H	H	C	C	NA	C	C	C	B	H	C	H	C	C	C	H	C	C	C	C	C	C	C	C	H	H	H	B	B	B	C	C	C	C	C	C	C	C	C	C	C	H	H	H	H	C	C
2120-109	126400	H	H	H	H	C	C	H	H	H	H	H	C	H	C	C	C	H	H	H	H	H	H	H	H	H	C	C	C	C	H	H	B	B	B	B	B	H	H	H	H	H	H	H	H	H	H	H	H
2121-110	46000	C	H	H	H	B	B	H	H	H	C	H	H	H	H	H	H	H	H	C	C	H	H	H	H	H	H	H	H	H	C	C	H	C	B	B	B	B	B	B	B	H	C	B	B	B	B	C	C
2121-111	52800	H	H	H	H	H	H	H	B	B	B	H	H	H	H	H	B	H	B	H	H	C	C	C	C	C	C	C	C	C	H	H	B	B	B	B	B	B	B	B	B	B	B	B	B	B	C	H	H
2121-112	118640	H	H	H	H	H	H	H	H	H	C	B	B	B	B	B	H	C	B	B	B	B	B	B	B	B	B	B	B	B	B	B	H	H	H	B	B	B	B	H	B	B	B	H	NA	B	B	C	C
2121-113	20080	B	B	B	B	B	B	B	H	H	H	H	H	H	C	C	C	H	C	C	C	C	C	C	H	H	H	H	H	H	C	C	H	NA	H	NA	H	C	C	C	C	C	C	C	C	H	H	C	C
2132-114	310800	C	C	C	C	C	H	H	B	B	B	B	H	C	C	C	C	H	H	H	H	H	H	H	H	H	B	B	B	B	B	B	H	H	H	H	H	H	H	H	H	H	H	H	H	C	C	H	H
2132-115	130240	H	H	H	C	C	H	B	H	H	B	H	H	H	NA	H	H	H	B	H	H	H	H	H	H	C	C	C	C	H	H	H	H	H	H	B	B	H	H	H	H	H	H	H	H	B	B	H	H
2132-116	182800	H	C	C	C	C	C	B	C	H	H	C	H	C	C	C	C	C	H	H	H	B	B	B	NA	H	H	H	H	H	H	H	C	B	B	B	B	H	H	H	H	H	H	B	B	B	B	C	C
2132-117	92000	B	B	B	B	B	H	H	H	H	H	H	C	C	H	H	H	H	C	C	H	H	H	H	H	H	C	C	C	C	C	H	H	H	H	B	B	B	B	B	B	B	B	C	C	C	C	H	H
2133-118	74400	C	H	H	H	H	H	C	C	C	C	H	H	B	H	H	H	H	H	H	H	B	B	B	B	B	H	C	C	C	C	C	C	H	H	H	H	H	H	H	H	H	H	B	H	H	NA	H	H
2133-119	10800	B	B	B	B	B	B	H	H	H	H	B	C	B	H	H	H	H	B	H	H	H	H	NA	C	C	B	B	B	B	H	H	B	B	B	B	B	B	B	B	B	H	H	B	B	B	NA	H	H
2133-120	9520	H	H	H	H	H	H	C	C	C	C	H	H	B	B	B	B	B	B	B	H	H	H	H	H	H	B	B	B	H	H	H	B	H	H	H	H	C	C	C	C	C	H	C	C	C	NA	H	H
2183-121	63200	C	C	C	C	C	C	H	H	H	H	H	C	B	B	B	B	H	H	H	H	H	H	H	H	H	H	H	B	B	B	B	C	H	H	H	H	H	H	H	H	C	C	H	H	H	B	H	H
2183-122	65200	C	B	B	B	B	B	H	H	H	H	B	C	B	B	B	B	B	B	B	B	B	B	B	B	B	B	B	H	H	H	H	H	H	H	H	H	H	H	H	H	H	B	H	B	H	H	C	C
2134-123	351600	C	H	H	B	B	B	B	B	B	B	H	H	H	H	H	H	H	C	C	C	C	C	C	C	C	H	H	H	H	H	H	B	B	B	B	B	B	B	B	B	B	B	C	C	C	B	H	H
2134-124	0	B	B	B	B	B	B	B	B	B	B	C	C	H	H	H	H	H	B	H	H	C	H	B	B	B	B	B	B	B	H	H	B	B	B	B	B	B	B	H	C	C	C	H	H	C	C	H	H
2134-125	209600	B	H	H	H	H	H	H	H	H	H	C	B	H	H	H	H	B	H	H	H	H	B	B	B	B	C	C	C	C	H	H	H	C	C	H	H	H	H	H	H	H	H	C	H	B	H	H	NA
2134-126	162400	H	H	H	H	H	H	B	B	B	B	H	H	H	H	H	H	H	H	H	H	H	H	H	H	C	C	C	C	C	C	C	H	H	H	H	H	B	B	B	B	B	B	C	C	H	B	C	C
2134-127	5360	H	H	H	H	H	H	H	H	C	C	B	C	C	C	C	C	B	H	B	B	B	B	B	B	H	H	H	H	H	H	H	B	B	H	H	H	H	H	C	C	C	H	H	H	H	B	H	NA
2143-128	46400	H	H	H	B	B	B	B	C	C	C	C	H	H	H	H	H	H	H	H	H	H	H	H	H	H	H	H	C	C	C	C	H	H	H	H	H	C	C	C	C	C	H	B	B	B	B	H	H
2143-129	115600	B	C	C	C	C	C	H	H	B	B	H	B	C	C	C	C	C	C	H	H	NA	H	H	H	H	H	H	H	H	C	C	H	H	H	H	H	H	H	H	H	H	B	B	B	B	H	B	B
2143-130	166560	H	C	C	C	C	H	H	H	H	H	B	H	H	H	H	H	B	C	B	B	B	B	B	B	H	B	B	B	H	H	H	C	H	H	H	H	H	H	H	H	H	B	B	B	B	H	H	H
2143-131	0	B	C	C	C	C	C	H	H	H	H	H	C	B	B	B	B	B	B	H	H	H	H	H	C	C	C	C	C	C	H	H	B	B	B	H	H	H	H	H	H	C	C	H	H	H	C	C	C
2182-132	65600	C	C	C	C	C	C	C	H	C	C	H	H	H	H	H	H	H	H	H	H	H	H	H	H	H	B	B	H	C	C	C	B	B	B	B	B	B	B	B	B	B	H	C	C	C	C	H	H
2182-133	159200	H	H	H	B	NA	B	H	H	H	H	C	B	H	C	C	C	C	H	B	B	B	B	B	H	H	C	C	C	H	NA	B	B	B	H	H	H	H	H	H	H	B	B	C	C	C	B	NA	H
2182-134	13680	H	H	B	B	B	B	H	H	H	H	C	C	B	B	H	H	C	B	B	B	B	B	H	C	C	C	C	C	C	H	H	H	H	H	H	H	H	H	B	H	B	B	H	H	H	C	B	B
2182-135	114400	H	B	B	B	B	B	H	H	H	H	C	H	H	H	C	C	C	H	H	H	H	H	H	H	H	B	B	B	B	B	H	H	H	H	H	H	H	B	B	B	B	H	C	C	C	C	H	H
2182-136	456800	C	H	H	H	H	C	C	C	C	C	C	C	C	C	C	C	C	H	C	C	C	C	H	H	H	C	H	H	H	C	C	NA	H	H	H	H	H	H	H	H	H	H	H	C	C	C	H	H
2243-137	49200	C	H	H	B	B	B	H	H	H	H	H	NA	C	C	C	C	C	C	H	H	H	H	B	B	B	C	C	H	H	H	H	H	B	B	B	B	H	H	H	H	H	H	NA	H	H	H	B	B
2147-138	41680	H	H	H	B	B	B	B	B	B	B	H	H	H	C	C	C	C	B	B	B	B	H	C	C	C	H	C	C	C	C	C	H	H	H	H	H	H	H	H	H	B	H	H	H	H	H	B	B
2147-139	218800	H	C	C	C	C	C	C	H	H	H	H	H	B	B	H	H	H	C	C	H	H	H	B	B	B	C	C	H	H	H	H	H	NA	H	NA	H	H	H	H	H	H	C	H	C	C	C	B	B
2147-140	145200	B	B	B	B	H	H	H	C	C	C	C	B	C	C	H	H	H	H	H	H	C	C	C	C	C	B	B	H	H	B	B	C	H	H	H	H	H	H	H	H	B	H	H	H	H	H	B	B
2147-141	206800	H	H	H	B	B	B	B	B	B	B	H	C	B	B	B	B	B	H	C	C	C	H	H	H	H	B	B	B	B	B	B	H	H	H	H	H	H	H	H	H	H	H	B	C	C	H	B	B
2148-142	55600	C	C	C	H	B	B	B	H	H	H	B	C	C	C	C	C	C	H	H	H	H	H	H	H	H	C	C	H	H	H	H	B	B	B	H	H	H	H	H	C	H	H	C	C	C	H	H	H
2148-143	151600	H	H	H	H	H	H	B	B	B	B	C	H	B	B	B	B	B	H	H	B	B	B	H	H	H	H	H	C	C	C	C	H	H	H	H	H	H	C	H	H	H	H	B	B	B	B	H	H
2148-144	0	H	H	H	C	C	C	H	H	H	H	C	H	H	H	B	B	H	C	C	B	B	B	B	B	B	B	B	H	H	H	H	B	C	C	C	C	C	C	C	H	C	H	B	B	B	H	C	C
2148-145	51600	H	H	H	H	H	B	B	B	B	B	H	B	B	B	B	B	B	C	C	C	C	H	H	H	H	C	C	C	C	C	C	C	C	C	C	C	C	C	C	H	C	C	H	B	B	H	C	C
2167-146	70800	C	H	H	H	H	H	B	C	C	H	C	C	H	H	H	H	H	B	H	H	H	H	H	H	H	C	C	C	C	H	H	H	H	H	H	H	B	B	B	NA	H	B	C	C	C	H	H	H
2167-147	144640	C	C	C	C	C	B	B	H	C	C	B	B	H	H	H	H	H	NA	H	H	B	B	B	B	B	H	H	H	H	H	H	C	H	H	H	C	H	H	NA	NA	H	C	H	H	H	B	H	B
2167-148	96800	H	NA	H	H	H	H	B	H	H	H	B	H	C	C	B	B	B	H	H	H	H	H	H	H	B	H	B	H	H	H	H	H	H	H	H	C	B	B	B	B	B	B	B	H	H	H	H	H
2167-149	224800	H	H	H	H	H	C	B	C	C	C	C	H	H	H	H	H	B	C	H	H	H	H	H	H	H	H	H	B	B	H	H	H	H	B	B	B	B	B	B	B	B	C	H	C	C	B	C	C
2170-150	1960	H	C	C	C	H	H	B	C	C	C	H	B	C	C	C	C	C	H	B	B	H	H	H	C	C	H	C	C	C	H	H	H	H	H	H	H	C	C	C	C	H	B	H	H	H	H	H	H
2170-151	240800	C	H	H	H	H	H	B	H	H	H	C	C	C	C	C	C	C	H	B	B	B	B	B	B	H	C	C	C	C	C	H	C	C	H	H	H	H	H	NA	H	H	B	B	B	B	H	B	B
2170-152	253600	C	C	C	H	H	B	B	B	B	B	B	H	H	H	H	H	C	C	H	H	H	H	H	H	H	B	B	B	B	B	H	C	C	C	C	C	C	H	H	H	B	B	H	H	H	H	H	H
2170-153	88000	B	B	B	H	H	H	B	C	C	NA	H	B	B	B	B	B	B	B	B	B	B	B	B	B	C	H	H	H	H	C	C	H	H	H	H	H	H	H	H	H	H	B	H	H	H	C	C	C
2217-154	176000	H	B	B	B	B	B	B	H	H	C	H	H	H	H	H	H	H	C	C	C	C	H	H	H	B	H	H	H	H	B	H	C	B	B	B	B	H	H	H	H	H	H	C	C	C	B	H	H
2217-155	108400	C	H	H	H	H	H	H	H	H	H	B	C	H	H	H	H	H	NA	NA	H	H	H	NA	H	H	H	H	B	B	B	H	C	H	NA	H	H	H	H	H	H	H	H	H	H	NA	B	NA	H
2217-156	46480	H	H	H	H	H	NA	H	C	C	C	C	C	C	C	H	H	B	H	B	B	H	NA	H	H	H	H	H	H	H	H	H	C	H	H	H	H	H	H	H	B	B	B	C	C	C	H	C	C
2217-157	8320	H	H	NA	H	C	C	H	H	H	H	C	H	H	H	H	H	H	H	NA	C	H	H	H	H	NA	H	H	C	C	C	C	C	B	B	B	B	B	B	B	B	B	H	H	H	H	H	NA	H
2217-158	69600	B	B	B	B	B	B	B	H	H	H	C	H	H	B	B	B	H	H	H	H	H	H	B	H	H	H	H	B	B	B	B	C	B	B	B	H	H	H	H	C	C	C	H	C	C	B	C	C
2199-159	185200	B	H	H	H	H	H	H	H	C	H	H	H	H	H	H	H	C	H	C	H	H	H	H	H	H	B	B	B	B	H	H	C	C	C	C	H	H	H	H	C	H	H	B	B	B	H	H	H
2199-160	200400	B	H	H	H	B	H	H	H	H	C	H	H	C	C	C	C	H	C	C	H	B	B	B	B	B	B	B	B	H	H	H	C	C	C	B	B	B	B	B	B	B	H	H	C	C	C	C	C
2191-161	5840	H	C	C	C	NA	NA	C	H	B	B	C	H	C	C	C	C	C	B	H	H	H	H	H	C	C	H	H	H	H	C	C	C	H	B	B	B	B	B	B	B	B	B	C	C	B	B	C	C
2191-162	0	B	H	H	H	H	H	H	C	C	C	B	H	C	C	C	C	C	H	H	H	H	H	C	H	H	B	B	B	H	H	H	H	H	H	H	H	H	H	H	C	C	C	B	H	H	C	H	H
2191-163	452800	B	B	B	B	B	B	H	H	H	H	H	H	H	H	H	H	H	B	B	B	B	B	B	H	C	C	C	C	H	H	B	NA	H	H	C	C	C	C	C	C	C	H	C	C	C	C	H	H
2196-164	5920	B	H	H	H	H	H	B	H	H	H	C	H	H	H	H	H	H	C	C	H	B	B	B	B	B	H	H	H	H	B	B	H	B	B	B	H	H	H	H	C	H	B	C	C	C	H	H	H
2196-165	87200	C	H	H	H	B	H	H	H	H	H	B	H	H	H	H	H	C	H	H	H	H	H	H	C	C	H	H	H	H	C	C	H	B	B	B	B	B	B	B	B	B	B	H	H	H	C	H	H
2196-166	93200	H	H	H	H	H	H	H	H	H	H	C	H	H	H	H	H	C	H	H	H	H	H	H	H	H	H	H	H	H	H	H	C	H	H	H	H	H	H	H	H	H	C	B	B	B	B	B	B
2196-167	195600	C	H	H	H	B	B	B	H	H	H	B	H	NA	C	C	C	H	C	C	H	H	H	B	C	C	H	H	H	H	H	H	H	H	C	C	C	C	C	C	H	H	H	C	C	C	C	H	H
2196-168	17040	H	H	H	H	H	H	H	B	H	H	H	B	H	H	H	H	B	H	B	B	B	B	B	B	B	H	C	C	C	C	C	H	H	H	B	B	B	B	B	B	B	H	C	C	C	H	C	C
2197-169	53360	H	NA	B	B	NA	B	B	NA	H	H	C	NA	C	C	C	C	H	NA	C	C	C	C	C	C	C	B	B	B	B	H	H	NA	H	NA	H	NA	H	NA	H	NA	H	H	H	H	B	NA	C	C
2197-170	136800	C	NA	C	H	NA	H	H	NA	H	H	H	NA	C	C	C	C	H	NA	C	C	C	H	H	H	B	H	H	B	H	H	H	NA	C	NA	H	NA	H	NA	B	NA	B	B	C	C	C	NA	H	H
2197-171	58400	B	H	H	H	H	H	H	H	H	H	C	H	H	H	H	H	H	C	C	C	C	C	H	H	H	H	H	H	H	H	H	H	C	C	H	H	H	H	H	H	C	C	H	H	H	H	H	H
2197-172	253600	H	H	H	H	H	H	H	H	H	B	B	B	B	B	B	B	H	C	C	C	C	C	C	C	H	C	C	C	C	C	C	H	H	H	H	H	H	H	H	H	H	H	H	B	B	H	H	H
2214-173	41760	H	B	B	B	B	B	B	B	B	B	H	B	H	H	H	H	H	H	NA	B	B	B	NA	H	H	C	H	H	H	H	H	B	B	H	H	H	H	H	H	H	H	H	C	H	NA	H	H	H
2214-174	239200	B	B	B	H	H	H	H	H	H	C	B	B	B	B	B	H	H	H	B	B	H	H	H	H	C	H	C	C	C	H	H	H	B	B	H	H	H	H	H	H	H	H	H	H	H	C	H	H
2214-175	350400	C	C	C	C	C	H	H	H	H	B	H	C	C	C	C	C	H	H	NA	H	H	B	NA	H	H	H	H	H	H	NA	H	H	H	H	B	B	B	H	H	H	H	H	H	H	H	H	H	NA
2214-176	147200	B	B	B	H	H	H	H	H	H	H	H	C	H	H	H	H	B	H	C	C	H	H	H	H	H	H	H	C	C	H	H	C	C	C	C	C	H	H	H	H	H	C	B	H	C	C	C	C
2214-177	0	H	H	H	H	H	H	B	B	B	B	H	H	H	H	H	H	H	H	H	C	C	C	C	C	C	H	H	H	H	C	C	H	H	H	C	H	C	C	C	H	H	H	H	H	H	H	C	C
2221-178	244800	H	H	H	H	H	H	H	H	H	B	H	C	C	C	H	H	H	C	NA	C	C	C	C	C	B	B	B	H	H	H	H	H	H	H	H	H	H	H	H	H	H	H	H	C	C	H	H	H
2221-179	102000	B	B	B	B	B	B	B	B	B	H	H	H	H	H	H	B	B	C	H	H	B	B	H	H	H	H	H	H	H	H	H	H	H	B	H	H	H	H	H	C	H	H	H	H	H	H	C	C
2221-180	51520	H	H	H	H	H	NA	H	H	H	H	C	H	B	B	B	B	H	H	H	H	H	H	H	H	H	H	H	H	H	H	H	H	H	H	H	H	H	C	C	C	C	C	H	C	C	C	C	C
2221-181	207200	C	C	C	C	C	C	H	H	H	H	H	H	H	H	H	H	B	H	H	H	H	H	H	B	H	B	H	H	H	H	H	B	B	H	H	H	H	H	H	H	H	H	H	H	C	H	H	H
2236-182	89920	H	H	H	H	H	H	H	H	H	H	H	H	H	H	H	H	B	C	C	B	B	B	H	H	H	B	B	B	B	B	B	H	H	H	H	B	H	H	H	H	H	C	H	H	H	H	H	H
2236-183	9040	H	C	C	C	C	C	C	C	C	C	C	B	C	C	C	C	H	H	B	B	B	B	B	B	H	H	H	H	B	H	H	B	H	C	C	C	C	C	C	C	C	H	H	B	B	B	H	H
2236-184	220800	H	H	H	H	H	H	H	B	B	B	B	B	C	C	C	C	H	C	H	H	H	H	B	B	B	B	B	H	H	H	H	H	B	B	B	B	B	B	B	B	B	B	C	C	C	B	B	B
2236-185	73600	H	B	B	B	B	B	H	H	H	C	H	H	B	B	B	B	B	C	H	H	H	H	H	H	C	H	H	B	B	B	B	B	B	H	H	H	H	H	H	C	H	H	H	H	H	B	B	B
2230-186	109600	C	B	B	B	B	B	H	H	H	H	H	H	NA	H	H	H	B	B	H	H	H	H	H	H	H	H	C	C	C	C	C	B	B	B	B	B	B	B	B	B	H	C	C	C	H	B	H	H
2230-187	275200	H	H	H	H	H	C	C	C	C	C	H	B	B	H	H	H	H	H	H	H	H	H	H	H	H	B	C	C	C	C	C	H	H	H	H	NA	H	H	H	H	H	C	C	C	C	B	H	H
2230-188	19680	C	C	C	C	C	C	C	C	C	C	B	H	H	C	C	C	C	C	H	B	B	B	B	B	B	H	H	C	C	H	H	C	C	C	C	H	C	C	C	C	B	B	C	H	H	C	B	B
2230-189	201600	B	B	B	H	H	H	H	H	H	C	H	H	C	C	C	C	C	H	B	B	B	B	B	H	C	H	H	H	H	H	H	H	H	H	H	H	H	H	H	H	H	H	C	C	C	H	C	C
2237-190	292800	H	H	H	H	H	B	B	B	NA	H	H	H	H	H	H	H	H	H	H	H	C	H	H	H	H	H	H	H	H	H	H	C	C	C	C	H	H	H	H	H	H	H	C	C	H	B	H	H
2237-191	189000	H	H	H	H	H	H	H	H	H	H	C	H	H	H	H	H	H	B	B	B	B	B	B	H	H	C	C	C	C	C	H	C	C	C	C	H	H	H	H	H	H	H	C	C	H	B	H	H
2237-192	NA	C	C	C	C	C	C	H	H	H	H	H	H	B	B	B	B	B	H	B	B	B	B	B	B	H	C	H	H	H	H	H	NA	H	H	H	H	B	B	B	B	B	B	C	C	C	H	B	H
2237-193	210400	B	B	B	B	B	B	B	B	B	B	H	H	C	C	C	C	C	H	H	H	H	H	H	H	H	B	B	B	B	H	H	H	H	H	H	B	B	B	B	B	B	H	C	C	C	C	H	H
2243-194	71600	B	H	H	H	H	H	B	B	B	B	H	B	C	H	H	H	NA	H	B	H	H	H	H	H	H	B	B	B	B	B	B	H	C	C	C	C	H	H	H	C	B	B	H	H	H	H	H	H
2243-195	38800	B	H	H	H	H	H	B	H	H	H	H	H	H	H	H	H	H	H	H	H	B	B	B	H	H	H	H	H	C	C	C	H	B	B	B	H	B	B	B	B	B	B	C	C	C	H	H	H
2243-196	NA	B	B	B	B	B	H	H	H	H	H	H	C	C	C	H	H	H	B	B	B	H	H	H	H	H	C	C	C	C	H	C	NA	B	B	B	H	B	B	B	B	H	H	C	C	C	B	H	H
2243-197	3840	C	C	C	H	H	H	B	H	H	H	C	C	C	B	B	B	B	H	B	B	B	B	B	B	B	B	B	B	B	B	B	C	C	H	H	C	H	H	H	H	H	C	C	H	H	B	H	H
2259-198	238400	H	C	C	C	C	C	C	C	C	H	H	B	H	H	H	H	H	H	H	H	C	H	B	H	H	C	C	C	H	H	H	H	H	H	B	B	B	B	B	B	B	B	C	H	B	H	H	H
2259-199	214400	H	H	H	B	B	B	B	B	H	H	C	H	H	H	H	H	C	H	B	B	H	H	H	H	C	C	C	C	C	C	C	C	H	H	H	H	H	H	H	H	B	H	B	B	H	C	H	H
2259-200	100960	H	H	H	H	H	H	H	H	H	H	H	B	B	B	B	B	B	B	H	H	H	H	B	B	B	C	C	C	C	C	H	H	NA	H	B	H	H	H	H	H	B	B	C	H	B	B	B	B
2259-201	91600	H	B	B	B	B	B	B	H	C	C	H	H	H	H	H	C	C	H	C	C	C	C	C	C	C	H	H	H	H	B	B	B	H	H	H	H	B	B	B	B	H	H	C	C	H	H	C	C
2252-202	112800	C	C	C	C	C	C	C	C	NA	C	B	B	B	H	H	H	C	C	H	H	H	H	H	H	H	B	H	H	C	H	H	B	H	H	B	H	H	H	H	H	H	H	H	H	B	H	C	C
2252-203	122800	B	C	C	C	C	C	H	H	H	H	C	H	B	B	H	H	H	H	H	H	H	H	H	H	H	H	H	H	C	C	C	B	B	B	H	H	H	H	H	H	H	H	H	B	H	H	H	H
2252-204	197600	B	H	H	H	H	H	H	H	H	H	C	B	B	B	H	H	H	B	H	H	C	C	H	H	H	H	H	H	H	H	H	C	H	H	H	H	B	B	NA	B	H	H	H	H	H	H	H	H
2252-205	82000	H	H	H	H	H	H	B	B	B	H	H	H	H	B	B	B	B	C	C	C	C	C	C	C	C	C	C	H	H	H	H	B	B	B	B	H	H	H	H	H	H	B	B	B	B	B	C	C
2252-206	159600	C	B	B	B	B	B	H	B	B	H	C	H	H	H	H	H	H	B	B	H	H	H	C	C	C	B	B	C	C	C	C	B	H	H	H	H	NA	H	H	H	H	H	H	H	C	C	H	C
2207-207	81600	C	C	C	C	C	C	H	H	H	B	H	C	C	H	H	B	B	H	H	B	B	B	H	C	C	C	C	C	C	H	H	H	H	H	H	H	H	H	H	H	H	C	H	H	H	B	C	C
2207-208	0	H	C	C	C	C	C	C	C	C	H	C	H	B	B	B	B	B	H	C	C	C	C	C	NA	C	C	C	H	H	B	B	C	C	C	C	C	C	C	C	C	C	C	B	B	B	H	C	C
2207-209	8800	H	H	H	H	H	H	H	C	C	C	H	H	B	B	B	B	B	H	B	B	B	B	B	B	B	H	H	B	B	H	H	H	B	B	B	B	B	B	B	B	H	H	C	C	C	H	C	C
2207-210	98400	B	C	H	H	C	H	H	C	H	H	B	H	H	H	H	H	C	H	C	C	C	C	H	H	H	B	H	H	H	B	B	H	B	H	B	C	B	C	B	C	B	H	H	H	H	C	NA	H
2207-211	86000	H	H	C	C	H	C	C	H	C	B	H	H	H	H	H	H	H	H	B	B	B	B	B	B	B	H	H	H	C	C	C	B	H	B	H	B	C	B	C	B	C	H	B	H	H	H	H	H
2278-212	38800	H	C	C	C	H	H	C	C	C	C	H	NA	H	H	H	H	H	H	C	C	C	C	H	H	H	H	H	H	H	H	H	C	C	H	H	H	H	H	C	C	C	C	H	H	B	B	H	H
2278-213	32240	H	H	H	B	B	B	H	H	H	H	B	B	B	B	B	B	H	H	B	B	B	B	B	H	H	H	H	B	B	H	H	H	C	C	C	C	C	C	C	C	H	B	H	B	B	B	B	B
2279-214	49840	H	B	B	B	B	B	B	H	H	H	H	C	C	C	C	C	C	H	H	B	B	B	B	B	H	H	H	H	H	H	H	H	H	H	H	H	B	B	B	B	B	B	H	H	H	C	H	H
2279-215	38080	C	C	C	H	H	H	H	H	H	H	H	H	H	H	B	B	H	H	H	H	H	H	H	H	H	B	B	B	B	B	B	H	H	H	C	C	C	C	C	C	C	B	H	B	B	H	B	H
2279-216	84000	H	C	C	C	C	C	C	H	B	B	B	B	B	B	B	B	H	C	C	C	C	C	C	H	B	H	H	H	H	C	C	B	B	H	H	H	C	C	C	C	C	H	H	H	C	H	H	H
2281-217	139200	H	H	H	H	H	H	H	H	H	B	H	B	B	B	C	C	C	H	H	H	H	B	B	B	B	B	B	B	B	H	H	H	B	B	B	B	B	B	B	B	B	B	B	B	B	B	C	C
2281-218	29200	H	H	H	B	B	B	B	B	B	B	C	B	B	B	B	B	H	C	C	C	C	C	C	C	C	H	H	B	B	B	H	B	B	B	B	B	H	H	H	H	B	H	H	H	H	H	H	H
2281-219	205600	B	B	B	B	B	B	B	H	H	H	C	B	B	B	B	B	B	B	B	H	H	C	C	C	C	H	C	H	H	C	C	B	B	B	B	B	H	H	H	H	B	B	H	H	H	H	H	H
2284-220	NA	H	H	H	C	C	C	H	H	NA	H	C	H	C	C	C	C	H	B	B	H	H	H	H	C	H	H	H	H	H	H	H	B	B	B	B	B	B	B	B	B	B	H	C	C	C	C	NA	H
2284-221	344000	C	C	C	C	C	C	H	H	H	H	B	H	C	C	C	C	C	C	B	B	B	B	H	C	NA	H	B	B	B	B	B	H	H	H	H	H	H	B	B	B	B	B	C	C	H	H	B	B
2284-222	13040	C	C	C	H	H	NA	B	B	B	B	H	B	B	B	H	H	C	H	H	B	B	B	B	B	B	H	H	H	H	H	H	C	H	H	B	B	B	B	B	B	B	B	C	C	NA	B	NA	C
2284-223	45520	B	B	B	B	B	B	B	B	B	B	H	H	H	H	B	H	B	B	H	H	H	NA	C	C	C	H	H	H	H	H	C	H	C	C	C	C	C	C	NA	C	B	B	C	C	C	B	C	C
2286-224	267200	B	B	NA	NA	B	NA	B	H	H	H	B	H	C	C	C	C	C	B	B	B	B	B	B	B	NA	B	NA	B	B	B	B	C	C	H	H	H	H	H	H	H	H	H	B	B	B	H	NA	C
2286-225	23360	H	H	H	H	H	C	B	C	C	C	H	C	C	C	H	H	H	H	H	H	H	H	H	C	C	B	B	B	H	H	H	B	B	H	H	H	C	C	C	C	H	H	B	B	B	C	H	H
2286-226	57200	B	B	B	H	H	H	B	C	C	C	H	B	H	H	H	C	C	C	C	C	C	C	C	H	B	B	H	H	C	C	C	B	B	H	H	H	H	H	H	H	H	B	H	H	H	H	B	B
2286-227	22320	H	C	C	H	H	H	B	C	C	H	C	H	B	B	B	B	H	H	H	C	C	C	C	C	H	C	C	C	C	C	C	C	C	C	C	C	C	C	C	C	C	H	H	H	H	H	C	C
2286-228	52400	B	H	H	H	H	H	B	H	H	C	C	H	H	C	C	C	C	C	B	B	B	B	H	H	H	H	H	H	H	C	H	NA	B	B	B	B	B	B	B	B	B	H	B	B	H	H	C	C
2295-229	33200	C	C	C	H	H	H	H	C	C	C	H	B	B	B	B	B	B	NA	C	C	H	H	H	H	H	H	H	H	B	H	H	H	H	H	H	H	H	H	H	H	H	H	B	H	H	H	C	C
2295-230	189920	H	H	H	C	C	C	C	C	C	C	H	C	C	H	H	H	H	H	H	H	H	B	H	H	H	B	B	H	H	H	H	H	H	H	H	H	H	H	H	H	H	H	B	B	H	H	C	C
2295-231	40640	H	B	B	B	B	B	B	H	H	H	C	H	H	H	C	C	C	C	C	C	C	C	C	C	C	H	H	H	B	B	B	C	C	C	C	C	C	C	C	C	C	C	B	H	H	B	B	B
2295-232	NA	H	NA	B	B	B	B	B	H	H	H	C	H	H	H	H	H	H	B	B	H	H	H	H	C	C	H	C	C	C	H	H	H	H	H	H	H	H	H	H	H	H	H	C	C	H	H	H	H
2295-233	NA	H	C	C	H	H	H	H	B	B	B	C	H	H	B	B	B	H	C	H	H	H	H	B	B	B	H	H	H	H	H	H	H	H	H	C	C	C	C	C	NA	C	C	B	B	H	H	H	H
2287-234	41680	B	H	H	H	H	H	B	C	H	H	B	H	NA	C	C	C	H	C	C	C	C	C	C	C	C	C	C	H	H	H	H	H	H	C	H	H	H	H	H	NA	H	H	C	H	H	C	H	H
2287-235	206400	B	B	B	B	B	H	C	C	C	H	C	C	C	C	H	H	H	NA	B	H	H	H	H	H	H	B	B	B	C	C	C	H	H	H	H	H	H	H	H	H	H	H	H	B	B	H	H	H
2287-236	37760	C	C	C	C	C	C	C	C	H	H	H	H	C	C	C	C	H	NA	C	C	H	H	H	H	H	B	B	B	B	H	H	H	H	NA	H	H	H	H	H	H	H	H	H	H	H	C	NA	B
2287-237	114800	B	B	B	H	C	C	H	B	H	B	B	H	H	H	H	H	H	NA	C	C	C	C	C	C	C	B	B	B	H	C	C	H	H	NA	H	H	H	H	H	C	H	C	H	H	H	B	NA	B
2287-238	71200	B	B	B	B	B	B	B	C	C	C	C	C	H	H	B	B	B	NA	B	B	B	B	B	B	B	C	C	C	C	C	C	H	H	B	B	B	B	B	B	H	B	B	H	H	H	H	NA	H
2288-239	3866.67	C	C	C	C	C	C	C	C	C	H	B	B	H	H	H	H	H	NA	C	C	C	H	H	H	H	C	C	C	C	H	H	B	B	B	B	B	B	B	B	B	H	H	B	C	C	H	NA	B
2288-240	27840	H	H	H	B	B	B	B	B	H	H	B	H	C	C	H	H	H	NA	H	H	H	H	H	H	H	H	H	H	H	H	H	H	H	H	H	H	H	H	H	H	H	H	H	H	H	H	B	B
2288-241	14160	B	H	H	H	H	B	H	H	H	H	B	H	H	H	B	B	B	NA	C	C	C	C	C	C	C	C	C	C	C	C	C	H	H	C	C	C	C	C	C	C	H	H	H	H	C	H	NA	NA
2288-242	219360	H	H	H	NA	B	B	B	H	H	C	C	C	C	C	C	C	H	B	H	H	H	C	C	C	C	H	H	H	C	C	C	C	H	H	H	H	H	H	H	H	B	B	H	B	B	H	NA	C
2288-243	149600	B	B	B	B	B	H	H	H	H	H	H	B	B	B	B	B	B	B	B	B	H	H	H	H	C	H	H	H	H	H	B	H	H	H	H	H	H	H	H	H	H	H	H	H	H	H	NA	C
2289-244	40880	H	H	H	H	B	H	H	H	H	H	C	H	H	H	H	H	H	H	C	C	C	C	C	C	C	C	C	NA	H	H	H	H	H	H	H	H	H	H	H	H	H	B	H	C	C	C	C	H
2289-245	5600	C	C	C	C	H	H	C	H	H	H	B	C	H	H	H	H	C	H	H	H	H	H	H	C	C	C	C	C	C	C	C	H	H	H	C	C	C	C	C	C	C	C	H	H	H	C	NA	C
2289-246	23920	B	H	H	H	H	H	H	H	H	H	B	C	C	C	C	C	B	H	H	H	H	H	H	H	H	C	C	C	C	B	B	H	H	H	H	H	C	C	C	C	C	C	C	H	H	H	C	C
2289-247	108000	H	H	H	H	H	C	C	C	H	H	H	NA	H	H	H	H	H	C	C	C	C	C	C	C	C	H	H	C	C	NA	H	H	H	H	H	H	H	H	H	H	B	H	H	H	C	C	C	C
2289-248	NA	H	H	H	H	H	H	H	C	C	C	C	B	H	B	B	B	B	H	H	H	B	B	H	H	H	C	C	H	H	C	C	H	H	H	H	H	H	H	H	H	H	H	C	C	C	B	H	H
2309-249	528000	H	H	H	B	B	B	H	C	C	C	B	H	H	H	H	H	H	H	H	H	H	H	H	H	H	H	H	H	B	B	B	H	B	H	H	H	H	H	H	H	H	H	C	C	C	H	C	C
2309-250	173600	C	C	C	C	C	C	C	C	C	C	H	H	H	H	H	H	H	H	H	H	C	C	C	C	H	H	H	H	H	H	H	B	H	H	H	H	NA	H	H	H	H	H	H	C	C	C	H	C
2309-251	2720	C	C	C	H	H	NA	H	B	H	C	H	NA	NA	H	H	H	H	H	H	H	C	C	C	C	C	H	B	B	B	B	B	B	B	B	B	B	H	H	H	H	H	B	C	C	C	B	NA	H
2309-252	30000	B	H	H	H	H	H	H	H	H	C	H	B	B	C	C	C	C	H	H	H	H	H	H	C	C	C	C	C	C	C	C	C	C	H	H	H	H	H	H	H	H	B	H	C	C	H	H	H
2309-253	123440	B	H	H	H	H	H	H	H	H	H	C	H	B	B	B	B	B	H	H	H	H	H	H	H	H	B	B	H	H	H	H	B	B	B	B	B	B	B	B	H	H	H	B	H	H	C	H	H
2308-254	75200	H	H	H	H	H	H	B	B	B	B	H	H	H	H	H	H	H	H	B	B	B	B	B	B	B	H	B	B	B	H	C	B	H	H	C	C	C	C	C	C	H	B	H	B	B	C	NA	H
2308-255	205440	H	H	H	C	H	H	H	H	H	C	H	H	H	H	H	H	H	H	B	B	B	B	H	C	C	B	B	B	B	B	B	NA	H	H	H	H	H	C	H	H	H	H	B	B	B	B	H	H
2308-256	15120	H	C	C	C	C	C	B	C	C	C	C	B	H	H	H	H	H	H	C	C	C	C	C	C	C	H	H	C	C	C	C	C	H	H	B	B	B	B	B	H	H	H	C	H	H	B	NA	H
2308-257	NA	C	C	C	H	H	H	B	NA	H	H	H	H	B	B	B	B	B	H	H	H	H	H	H	H	H	H	H	H	H	C	C	H	H	H	H	C	C	C	C	C	H	B	H	H	H	C	H	H
2302-259	83200	C	C	C	C	C	C	C	NA	C	C	H	H	H	H	H	H	B	H	B	B	B	B	H	H	H	B	B	B	H	H	H	C	C	C	C	C	H	C	H	H	H	H	C	H	H	H	NA	H
2302-260	217600	B	B	B	C	C	C	C	C	C	C	C	H	C	C	H	C	C	C	H	H	H	H	H	H	H	B	H	H	H	H	H	H	H	H	H	H	B	B	B	B	H	H	H	C	H	B	H	H
2302-261	215200	B	H	H	H	H	H	H	H	H	NA	H	H	H	H	H	H	H	H	H	H	H	H	C	H	H	H	H	B	H	H	H	C	C	C	C	B	H	H	H	H	B	B	H	H	H	H	C	C
2302-262	2960	B	B	B	H	H	H	C	C	C	C	B	B	B	H	H	H	H	B	B	B	B	B	B	B	B	H	H	C	H	H	H	H	H	H	H	H	H	H	H	H	H	H	C	C	C	H	C	H
2302-263	3040	H	H	H	H	H	H	C	C	C	C	B	B	B	B	B	B	B	H	H	B	B	B	B	B	H	B	B	B	B	B	B	H	H	H	H	H	H	H	H	H	B	B	B	B	B	C	H	H
2310-264	51760	H	C	C	C	C	H	H	H	H	H	B	H	H	H	H	H	C	C	C	H	H	H	H	H	C	H	C	C	C	C	H	H	H	H	H	H	H	H	H	H	H	B	B	B	H	C	B	B
2310-265	43520	C	C	C	C	C	C	H	H	H	H	C	H	H	H	H	H	H	H	H	H	H	H	H	C	C	C	C	C	C	C	C	H	H	H	H	H	H	H	H	H	C	C	H	H	H	H	B	B
2310-266	2640	B	H	H	H	H	H	H	H	B	B	B	H	H	H	H	H	H	C	H	H	H	H	H	H	H	H	H	H	H	H	H	B	H	C	C	C	C	C	NA	NA	C	H	H	H	H	H	C	H
2310-267	32320	H	H	H	C	H	H	H	H	H	H	H	H	B	B	B	B	B	H	C	C	C	C	C	H	H	B	B	B	B	B	B	H	H	B	B	B	B	B	B	H	H	C	B	B	H	C	H	H
[truncated: 79 more columns]

## Sheet: C3HxB6 Female F2 (Li, 2008)
Genotype and phenotype data obtained from C57BL/6-Apoe-/- x C3H-Apoe-/- F2 intercross formated for J/qtl analysis.
Note: C = C3H/HeJ; B = C57BL/6; H = Heterozygous
mouse ID	Carotid Lesion Avg Max 5	D1Mit64	D1Mit123	D1Mit161	D1Mit282	D1Mit46	D1Mit215	D1Mit45	D1Mit495	D1Mit102	D1Mit425	D1Mit270	D1Mit406	D1Mit512	D1Mit155	D2Mit1	D2Mit365	D2Mit323	D2Mit126	D2Mit398	D2Mit423	D2Mit411	D2Mit343	D2Mit263	D2Mit148	D3Mit203	D3Mit21	D3Mit25	D3Mit230	D3Mit102	D3Mit42	D3Mit194	D3Mit147	D3Mit19	D4Mit192	D4Mit238	D4Mit178	D4Mit153	D4Mit12	D4Mit203	D4Mit251	D4Mit33	D5Mit345	D5Mit386	D5Mit233	D5Mit309	D5Mit155	D5Mit240	D5Mit210
		1	1	1	1	1	1	1	1	1	1	1	1	1	1	2	2	2	2	2	2	2	2	2	2	3	3	3	3	3	3	3	3	3	4	4	4	4	4	4	4	4	5	5	5	5	5	5	5
		3.6683	17.6702	29.3432	37.0249	39.162	39.908	46.736	55.7931	63.32	67.708	77.0537	84.03	97.6777	98.2021	2.2259	20.21	31.4225	49.3451	61.759	73.5711	80.0447	89.271	82.948	100.492	10.821	18.3043	27.3227	36.5145	44.301	52.942	64.4348	74.0204	80.73	13.546	23.7909	34.919	44.5859	57.7648	63.26	69.051	81.4341	2.3524	13.68	28.5474	42.215	48.461	53.238	57.5766
1656-244	231739	H	H	H	H	H	H	H	B	B	B	B	B	B	B	C	H	H	H	H	H	H	H	H	H	B	-	B	B	B	B	B	B	B	C	C	C	C	C	C	C	C	H	H	H	H	H	H	H
1656-245	243781	B	B	B	B	B	B	H	H	H	H	H	H	B	B	H	H	H	H	C	C	C	C	C	C	C	C	C	C	B	B	B	B	B	H	C	C	C	C	C	C	H	C	C	C	H	H	H	H
1656-246	103992	C	C	C	C	C	C	H	H	B	B	B	B	H	H	H	H	H	H	B	B	B	B	B	H	C	C	C	C	C	C	C	C	C	C	C	C	C	C	H	H	H	B	B	B	B	B	B	B
1656-247	120781	H	H	C	C	C	C	C	C	C	C	C	C	H	H	C	H	H	H	H	H	H	H	H	C	B	B	B	B	B	B	B	B	B	H	H	H	C	C	C	C	C	C	C	C	C	C	C	C
1666-248	114815	H	H	B	B	B	B	B	B	B	B	B	H	H	H	H	B	B	B	B	H	H	H	H	H	C	C	C	C	C	H	H	H	H	H	H	H	H	H	H	H	H	C	C	C	C	C	C	C
1666-249	0	H	H	H	H	H	H	H	H	H	H	H	B	H	H	C	C	C	H	H	H	B	B	B	B	H	H	H	H	H	H	H	H	B	H	C	C	C	C	C	C	C	H	H	H	H	H	H	H
1666-250	25176.8	C	H	H	H	H	H	H	B	B	B	B	B	H	H	H	H	H	H	B	B	B	B	B	B	C	C	C	C	C	C	C	C	H	B	B	B	H	H	H	H	H	H	H	H	H	H	H	H
1700-271	5997.91	H	B	B	B	B	B	B	B	B	B	B	B	H	H	C	H	H	H	H	H	H	H	H	B	H	H	C	C	C	C	C	C	C	H	H	B	H	H	H	H	H	H	H	C	C	H	H	H
1700-272	0	C	C	H	H	H	H	H	H	H	H	H	H	H	H	C	C	C	C	C	H	H	H	H	H	C	C	C	C	H	H	H	H	H	C	C	C	C	C	C	H	H	H	H	H	B	B	B	B
1700-273	3999.45	H	H	B	B	B	B	B	B	B	B	B	C	C	C	C	C	C	C	H	H	H	H	H	B	C	C	C	C	H	H	H	H	B	C	C	C	H	H	H	H	B	H	H	H	H	H	C	C
1700-274	33962.5	H	H	H	H	H	H	H	H	H	H	H	H	H	H	H	B	B	B	B	B	B	B	B	H	B	B	B	B	H	H	H	H	H	H	H	H	H	H	H	H	B	C	H	H	H	H	H	C
1700-275	0	C	C	C	C	C	C	C	H	H	H	H	H	H	H	B	H	H	C	C	C	C	C	C	C	H	H	H	H	H	H	H	H	H	H	H	H	H	H	H	H	H	B	H	H	C	C	C	C
1701-276	35974.9	H	C	C	C	C	C	C	C	H	H	H	H	H	H	H	H	H	H	H	H	H	H	H	H	H	H	H	H	H	H	H	H	H	H	H	H	H	H	H	H	H	B	B	B	H	H	H	H
1701-277	68076.9	B	C	C	C	C	C	C	C	C	C	C	C	H	H	B	H	B	B	B	H	H	H	H	H	C	C	C	C	C	H	B	B	B	H	H	H	H	B	B	B	B	C	C	C	C	C	C	C
1701-278	38018.9	H	B	B	B	B	B	B	B	B	B	B	B	B	B	H	H	H	H	H	H	B	B	B	B	C	C	C	H	H	B	B	B	B	B	B	B	B	B	B	H	H	B	B	B	H	H	H	H
1707-280	26001.6	H	H	H	C	C	H	H	H	H	H	H	H	H	H	C	C	C	C	C	C	C	C	C	B	B	B	B	B	B	B	H	H	H	H	C	C	C	C	C	C	C	H	H	H	H	H	H	H
1707-281	62373.5	H	B	B	B	B	B	B	B	B	B	B	B	B	B	C	C	H	H	H	C	C	C	C	C	H	H	H	H	C	C	C	C	H	C	C	B	B	B	H	H	H	B	B	H	H	H	H	H
1707-282	5997.91	B	B	B	B	B	B	B	H	H	H	H	H	H	H	H	C	H	H	H	H	B	B	B	H	H	H	H	H	H	H	H	H	H	H	H	H	H	B	B	B	H	C	C	C	C	H	H	H
1712-283	0	H	H	H	H	H	H	H	H	B	B	B	B	B	B	C	C	C	C	C	C	C	H	C	H	H	H	H	B	B	B	H	H	H	H	C	C	C	C	C	C	H	H	B	B	B	B	B	B
1712-284	17988.7	C	C	C	C	C	C	C	C	H	H	H	H	H	B	B	B	B	H	H	H	H	C	C	C	H	H	H	H	H	H	H	C	H	H	H	H	C	C	C	C	C	H	H	H	C	C	C	C
1710-285	38018.9	H	H	H	H	H	H	H	H	H	H	H	H	H	H	B	B	B	H	C	H	C	C	C	C	B	B	B	B	B	B	B	B	B	H	H	H	C	C	C	C	C	C	C	C	H	H	H	H
1710-286	29991.6	B	B	B	B	B	B	B	B	B	H	H	H	H	H	H	H	H	H	H	H	H	H	H	C	C	C	C	C	C	C	C	H	H	H	H	H	H	H	H	H	H	H	H	H	H	H	H	H
1710-287	74473.2	H	H	H	H	H	H	H	H	H	H	H	H	H	H	H	-	C	C	C	H	B	B	B	B	H	H	H	H	H	H	H	H	H	B	B	B	B	H	H	H	C	B	B	B	H	C	C	C
1710-288	77803.7	C	C	C	C	C	C	H	H	H	H	H	H	H	C	H	H	H	H	-	C	C	C	C	H	B	B	B	B	H	H	H	H	H	H	B	B	B	-	H	H	H	H	H	C	H	H	-	H
1710-289	82035.2	H	H	H	H	H	H	B	B	B	B	B	B	H	H	H	H	H	C	C	C	C	C	C	C	B	B	B	B	H	H	H	H	H	H	H	H	H	H	H	H	H	C	C	H	H	H	H	H
1711-290	101859	H	H	H	H	H	H	C	C	C	C	C	H	H	H	B	B	H	C	C	C	C	C	C	H	B	B	B	B	B	B	B	H	H	H	H	H	H	H	H	H	H	H	H	B	B	B	B	H
1711-291	23388.4	H	C	H	H	-	H	H	H	H	H	H	H	H	H	H	H	H	H	H	B	H	H	H	H	C	C	C	C	C	C	C	C	C	H	H	H	H	H	H	B	B	C	C	C	H	H	H	H
1711-292	30199.5	C	H	H	H	H	H	H	H	H	H	H	H	H	H	B	B	B	B	B	B	B	B	B	C	B	B	C	C	C	C	H	H	H	H	H	H	H	C	C	H	H	C	C	H	H	H	H	H
1711-293	0	H	H	H	H	H	H	H	H	H	H	H	H	H	H	B	B	B	B	B	B	B	B	B	B	H	H	C	C	C	C	C	C	C	B	B	H	B	B	B	B	B	B	B	B	B	B	B	B
1757-297	109144	H	C	C	C	H	H	H	C	C	C	C	C	H	H	H	B	B	B	H	C	C	C	C	H	H	H	C	C	C	C	C	C	H	C	C	C	H	H	H	H	H	H	B	B	H	H	H	H
1757-298	0	H	H	H	H	H	H	H	H	H	B	B	B	B	B	H	H	H	H	H	H	H	H	H	H	H	H	H	H	H	H	H	H	C	H	B	B	B	H	H	H	H	H	H	B	H	H	B	B
1769-318	0	B	B	B	B	B	B	B	B	H	H	H	H	H	H	B	C	C	C	H	H	H	B	B	B	H	H	H	B	B	B	B	B	B	H	H	B	B	B	B	B	B	C	C	H	B	B	B	B
1769-319	43954.2	B	B	B	B	B	B	B	B	C	C	C	C	H	H	H	C	C	C	C	C	C	C	C	C	C	C	C	C	C	C	H	H	H	C	C	C	H	H	H	H	B	H	C	H	H	C	C	C
1769-320	57942.9	H	C	C	C	C	C	C	C	C	C	C	C	C	C	C	C	C	C	B	B	B	B	B	B	H	H	H	H	B	B	B	B	B	H	H	C	C	C	C	C	C	C	C	H	H	H	H	H
1795-325	79799.5	C	C	C	C	C	C	C	C	C	C	C	C	C	C	C	C	C	C	H	H	H	H	H	H	C	C	C	H	H	H	H	H	H	H	H	H	H	H	H	H	H	B	B	H	H	H	H	H
1795-326	154882	H	H	H	H	H	H	H	B	B	H	H	H	H	H	B	B	B	B	H	H	H	H	H	H	C	C	C	C	C	C	C	C	C	H	C	C	C	C	C	C	C	H	H	H	C	C	C	C
1780-327	79250.1	B	B	B	B	-	B	H	H	H	H	C	C	C	C	H	H	H	H	H	H	H	H	H	B	C	C	C	C	C	H	H	H	H	H	H	H	H	H	H	H	H	H	H	H	H	C	C	C
1784-330	51999.6	B	B	B	B	B	B	B	B	B	B	H	H	H	H	H	H	H	H	H	H	H	B	B	B	C	C	C	C	C	B	B	B	B	B	B	B	B	B	B	B	H	C	C	H	H	H	B	B
1784-331	92896.6	H	H	H	H	H	H	H	H	H	H	H	H	C	C	C	C	H	H	H	H	H	H	H	B	C	H	B	B	B	B	B	B	B	B	B	B	H	H	H	C	C	B	B	H	H	H	H	H
1783-336	137721	H	C	H	H	H	H	H	H	H	H	H	H	B	B	H	B	B	B	B	B	H	H	H	H	B	B	B	B	B	B	B	H	C	B	B	B	B	H	H	H	H	H	H	B	B	B	B	B
1783-337	135519	H	H	H	H	H	H	H	H	C	H	H	H	H	H	B	B	B	H	H	H	H	H	H	H	H	H	H	H	H	H	H	B	B	H	H	H	B	B	B	B	B	H	H	H	H	B	B	B
1783-339	10000	C	C	C	C	C	C	C	H	H	H	H	H	H	H	C	C	C	H	H	H	H	H	H	H	B	B	H	H	H	H	H	H	H	B	B	B	B	B	B	B	B	C	C	C	C	C	C	C
1843-359	0	B	B	B	B	B	B	B	H	H	H	H	H	H	H	H	H	H	H	H	B	B	B	B	B	H	H	C	C	C	C	H	H	B	B	B	B	B	B	H	H	C	H	B	B	B	B	B	B
1843-360	0	C	C	C	C	C	C	H	H	H	H	H	B	B	B	B	B	B	H	H	H	H	H	H	H	H	H	C	C	C	C	C	C	C	H	H	H	H	H	H	H	C	H	H	H	H	H	H	H
1843-362	50003.5	B	B	B	B	B	B	B	B	B	B	B	B	B	B	H	C	C	H	B	B	B	B	B	B	B	B	B	B	B	H	H	H	H	H	H	C	C	H	H	H	H	H	C	C	C	C	C	C
1853-376	26001.6	C	H	H	H	H	H	H	H	H	H	H	H	H	H	B	B	B	B	B	B	H	H	H	C	H	H	H	C	C	C	C	C	C	H	H	H	H	H	H	H	H	B	B	B	B	B	B	B
1853-377	118032	H	H	H	H	H	H	H	H	H	H	H	H	H	H	H	H	H	H	B	B	B	B	B	B	H	H	H	H	H	H	H	H	C	C	H	H	H	H	H	H	C	C	H	H	H	H	H	H
1853-378	55207.7	B	B	B	B	B	B	H	H	H	H	H	H	C	C	B	B	H	H	H	B	B	B	B	B	H	H	H	H	H	H	H	H	H	B	B	B	H	H	H	H	H	B	B	B	B	B	B	H
1853-379	104713	H	H	H	H	H	H	H	H	H	H	H	H	B	B	B	B	B	B	B	H	H	H	H	C	C	C	C	H	B	B	B	H	H	H	B	B	B	B	B	B	C	C	C	B	H	H	H	H
1859-380	0	H	H	H	H	H	H	H	H	H	B	B	B	B	B	C	H	B	B	B	B	B	B	B	H	H	H	H	C	H	H	H	H	H	H	H	H	H	H	H	B	B	B	B	B	B	B	B	B
1867-381	0	C	C	C	C	C	C	C	C	H	H	H	B	B	B	H	H	H	H	H	B	B	B	B	B	H	H	H	H	H	B	B	B	H	H	H	H	B	H	H	H	C	H	H	H	H	H	B	B
1867-382	126765	C	C	H	H	H	H	H	H	H	H	H	H	C	C	H	H	H	H	H	H	H	H	H	H	H	H	H	H	H	C	C	B	H	C	C	H	H	H	H	H	H	H	H	H	C	C	C	C
1867-383	169044	C	C	C	C	C	C	H	H	H	H	H	H	H	H	B	C	C	C	C	C	C	C	C	H	B	B	H	H	H	H	H	C	C	H	H	H	H	H	H	H	B	H	H	H	H	H	H	H
1867-384	0	C	C	C	C	C	C	C	C	C	C	H	H	H	B	H	H	H	B	B	B	H	H	H	H	C	C	C	B	B	B	B	B	B	C	C	C	H	H	H	H	H	H	H	H	B	B	B	B
1867-385	258226	H	H	B	B	B	B	H	C	C	C	C	C	C	C	B	H	H	H	H	H	H	B	H	B	C	C	C	C	C	C	H	H	H	H	B	B	B	B	B	B	B	C	C	C	H	H	H	H
1874-390	0	C	C	C	C	C	C	C	H	H	H	H	H	H	H	H	C	C	C	C	C	C	C	C	H	H	H	H	C	C	C	C	C	C	H	H	H	H	C	C	C	C	B	H	H	H	H	H	H
1874-391	31188.9	H	B	B	B	B	B	B	B	H	H	H	H	H	H	H	H	H	C	C	C	C	C	C	C	H	H	B	B	B	B	B	B	H	B	B	B	B	B	B	B	H	H	H	H	H	H	H	H
1874-392	51999.6	H	H	C	C	C	C	H	H	H	H	H	B	B	B	H	C	H	H	B	B	B	B	B	B	H	H	H	H	H	H	H	B	B	C	C	C	C	C	C	C	C	B	B	B	B	B	B	B
1876-393	27227	H	H	H	H	H	H	H	H	H	H	B	B	B	B	C	C	C	C	C	H	H	H	H	H	H	H	H	B	H	H	H	H	H	B	B	H	H	B	B	B	H	H	H	B	B	B	B	B
1876-395	272270	B	B	B	B	B	B	B	B	B	B	B	B	H	H	C	H	C	C	C	C	C	C	C	C	H	H	H	H	H	H	H	H	C	B	B	B	B	B	B	B	H	B	B	H	H	H	H	H
1876-396	0	H	H	H	H	H	H	H	H	C	C	C	H	H	H	H	C	H	H	H	H	H	H	H	H	H	H	H	H	C	C	C	C	C	C	C	H	B	B	B	B	B	H	H	H	H	H	H	H
1885-399	0	H	H	H	H	H	H	H	B	B	B	B	B	H	H	C	C	C	C	C	C	C	C	C	C	H	H	H	B	B	B	B	H	H	C	C	C	C	C	C	C	H	H	H	H	B	B	B	B
1885-400	205116	H	H	H	H	H	H	B	B	B	B	B	B	B	H	H	H	H	C	C	C	C	C	C	C	H	H	H	B	B	B	B	B	B	B	B	H	H	H	H	H	H	H	H	H	B	B	B	B
1885-403	0	C	C	C	H	H	H	H	H	H	H	B	B	B	B	B	B	B	H	H	B	B	B	B	B	H	H	H	H	B	H	H	H	C	C	C	C	H	H	H	H	H	C	C	C	C	C	C	-
1886-404	0	H	C	C	C	C	C	C	C	C	C	C	H	H	H	B	H	B	B	B	H	H	H	H	H	C	C	H	H	H	H	H	H	B	H	H	C	C	C	H	H	H	H	H	H	H	H	H	-
1938-406	109901	H	C	C	C	C	C	H	H	B	B	B	B	H	H	H	B	B	H	C	C	C	C	C	H	H	H	H	H	H	H	H	H	H	H	H	H	H	-	H	H	C	B	B	B	H	H	H	H
1938-407	10000	B	B	H	H	H	H	C	C	C	C	C	H	H	H	H	H	H	H	H	H	H	H	H	H	B	B	H	C	C	C	C	C	C	C	C	C	C	B	B	B	B	H	C	C	C	H	H	H
1938-408	143880	H	H	H	H	H	H	H	H	H	H	H	B	H	H	H	H	B	H	H	H	H	H	H	H	H	H	B	B	B	B	B	B	B	H	H	B	B	H	H	H	H	B	B	H	C	H	H	H
1938-409	0	H	H	H	C	C	C	C	C	C	C	C	C	H	H	H	H	H	B	B	B	B	B	B	B	H	C	C	C	C	H	H	H	H	H	H	H	H	H	H	H	C	H	H	H	H	H	H	B
1938-410	10000	H	H	C	C	C	C	C	C	C	H	B	B	B	B	H	C	H	H	H	B	B	B	B	B	H	H	B	B	H	H	H	H	H	C	C	B	B	B	B	B	H	H	H	H	C	C	C	C
1942-411	35237.1	H	H	B	H	H	H	H	H	H	-	H	H	H	B	H	-	B	H	C	-	C	C	C	C	H	C	H	C	C	C	H	H	C	H	H	H	B	H	B	B	H	B	B	B	H	B	B	B
1942-412	148252	H	H	B	B	B	B	B	B	B	B	B	B	B	B	H	H	H	C	C	C	C	C	C	C	C	H	H	H	H	H	H	H	H	H	H	H	H	H	H	C	C	H	H	C	C	C	C	C
1942-413	13995.9	C	C	C	C	C	C	C	C	C	C	C	C	C	B	B	H	H	H	H	H	H	H	H	H	C	C	C	C	C	H	H	H	H	C	C	C	H	H	H	H	B	B	H	C	C	C	C	C
1942-414	82794.2	C	C	C	C	C	C	C	C	B	B	B	B	B	B	B	H	B	B	B	B	B	H	B	C	H	H	H	C	H	H	H	H	H	B	B	B	H	H	H	H	H	B	B	B	B	B	B	B
1945-415	0	H	H	B	H	H	H	H	H	H	H	H	C	C	C	H	H	H	H	C	C	C	C	C	C	B	B	H	C	C	H	H	H	H	B	B	B	B	H	H	H	H	C	H	H	B	B	B	B
1945-416	13995.9	C	C	C	C	C	C	C	C	C	C	C	C	C	C	H	H	H	H	H	H	H	H	H	H	B	B	B	B	B	B	B	H	H	B	B	B	B	B	B	B	H	C	C	C	C	C	C	C
1945-417	7998.34	H	H	H	H	H	H	H	H	H	H	H	H	H	H	H	H	C	C	C	C	C	H	C	H	H	H	H	H	H	H	C	C	C	H	C	H	H	H	H	-	H	C	C	H	H	H	H	H
1945-418	33962.5	H	H	H	H	H	H	H	B	B	B	B	B	H	H	H	B	H	H	B	B	B	B	B	H	B	H	H	C	C	H	H	H	H	H	C	C	C	C	H	H	H	H	H	B	B	B	B	B
1945-419	71121.4	H	H	H	H	H	H	H	H	B	H	H	H	H	H	H	H	H	H	H	B	H	H	H	H	B	B	B	B	B	B	B	H	H	H	H	H	H	H	H	B	B	H	B	B	B	B	B	B
1956-421	72277	C	C	C	C	C	C	C	C	C	C	C	C	C	C	C	H	H	H	H	H	H	H	H	H	C	C	H	B	B	B	B	H	H	B	B	B	B	B	B	B	B	H	H	B	B	H	H	H
1959-423	18407.7	H	H	H	H	H	H	H	C	C	C	C	C	C	C	B	H	H	H	H	C	C	H	C	H	H	H	H	H	C	C	C	C	C	H	H	H	B	B	B	B	H	C	C	C	C	C	C	B
1959-424	73960.5	H	H	B	B	B	B	B	B	H	H	H	H	H	H	H	B	B	B	B	B	B	B	B	B	H	C	C	C	C	C	C	H	H	C	C	C	H	H	H	H	B	H	C	C	C	C	C	C
1964-425	51168.2	C	C	H	H	H	H	H	H	H	B	B	B	B	B	B	B	B	H	H	H	H	H	H	H	C	C	C	C	H	H	B	B	B	B	H	C	C	C	C	C	H	H	H	H	B	B	B	B
1964-426	33962.5	C	C	C	C	C	C	C	C	C	H	H	H	H	H	H	H	B	H	H	H	H	H	H	H	H	H	H	H	C	C	H	H	H	B	B	H	H	C	C	C	C	C	C	H	C	C	C	H
1964-428	77983	H	H	H	H	H	H	H	H	H	H	H	H	B	B	H	H	H	H	H	B	B	B	B	H	B	B	B	B	B	H	H	C	C	B	B	B	B	B	B	B	B	C	C	H	H	H	H	H
1965-430	13995.9	H	H	H	H	H	H	C	C	C	C	C	C	C	C	B	H	H	H	H	H	H	H	H	H	C	C	C	H	H	H	H	C	C	H	H	H	H	B	B	B	B	H	B	B	H	H	H	H
1965-431	109648	B	B	H	H	H	H	H	H	H	H	H	B	B	B	H	H	C	C	C	H	H	H	H	H	H	H	C	C	H	H	H	H	H	B	B	B	B	H	H	H	C	C	C	H	H	H	H	H
1965-432	3999.45	C	C	C	C	C	C	C	H	H	H	B	B	B	B	C	H	H	B	B	B	B	B	B	B	H	H	B	B	B	B	B	B	B	B	B	B	H	H	H	H	H	C	C	C	H	H	H	H
1968-433	10789.5	H	H	H	H	H	H	H	H	H	H	B	B	B	B	H	H	H	H	H	H	H	H	H	H	H	H	H	H	H	H	H	C	C	H	H	B	B	B	B	B	H	C	H	B	B	B	B	B
1968-434	5997.91	H	C	C	C	C	C	C	C	C	C	C	C	C	C	C	H	B	B	B	H	H	H	H	H	B	B	B	-	H	H	H	H	H	C	H	H	H	H	H	H	H	H	H	C	C	C	C	C
1968-435	97949	C	C	C	H	H	H	H	H	H	H	H	H	B	B	C	C	C	C	C	C	C	C	C	C	C	C	C	C	C	C	C	C	C	H	C	C	C	H	H	H	H	H	H	H	B	H	H	H
1968-436	0	B	B	B	B	B	B	B	B	B	H	H	H	H	H	H	H	H	H	H	H	H	H	H	H	C	H	H	H	H	H	H	C	H	H	H	H	C	C	C	H	H	B	H	C	C	C	C	C
1968-437	95940.1	H	H	H	H	H	H	H	H	H	H	H	H	H	H	H	H	H	H	H	H	H	H	H	H	H	H	H	H	H	H	H	H	H	H	H	H	H	B	B	B	B	C	C	C	C	C	C	C
1953-438	123880	B	B	H	H	H	H	H	H	H	H	H	H	H	B	C	C	C	C	C	C	H	H	H	H	C	C	H	B	B	B	B	B	B	H	H	H	H	H	H	H	H	H	H	H	H	H	H	H
1953-439	101158	B	B	B	B	B	B	B	B	B	B	B	B	H	H	B	B	B	B	B	B	B	B	B	C	B	B	B	B	B	B	B	B	B	H	H	H	H	H	H	H	B	H	H	H	H	H	H	H
1953-440	0	B	B	H	H	H	H	H	H	B	B	B	B	B	B	B	B	B	B	B	B	B	B	B	H	H	H	H	H	H	H	H	H	H	H	H	C	C	C	C	C	C	H	H	B	B	B	B	B
1953-441	46025.7	B	B	H	H	H	H	H	H	H	H	H	H	H	H	H	H	H	H	H	H	H	H	H	C	H	H	C	C	C	C	C	H	H	C	C	C	C	C	C	C	C	H	H	H	H	H	H	H
1953-442	21978.6	H	H	H	H	H	H	H	H	C	C	C	C	H	H	H	H	H	H	H	H	H	H	H	H	H	H	H	H	H	H	H	H	H	H	H	H	H	C	C	C	C	C	H	H	H	H	H	C
1954-445	38018.9	B	B	B	H	H	H	H	H	H	C	C	C	C	C	B	B	H	H	H	B	B	B	B	B	C	C	C	C	C	C	H	H	B	H	H	C	H	B	B	B	B	H	C	C	C	C	C	C
1996-446	89949.8	B	H	H	H	H	H	H	H	H	H	H	H	H	H	B	B	B	H	H	H	H	H	H	H	C	C	C	C	C	H	B	B	B	B	B	H	H	H	H	H	H	B	B	B	B	B	B	B
1996-447	0	C	C	C	C	C	C	C	C	H	H	H	H	H	H	C	B	B	B	H	H	H	H	H	H	B	B	H	H	C	C	C	C	C	H	H	H	H	H	H	H	H	H	H	H	H	H	H	H
1996-449	43954.2	H	H	H	H	H	H	H	H	H	H	H	H	H	H	C	H	H	B	B	H	H	H	H	H	H	B	B	B	B	B	H	H	H	H	H	H	H	H	H	H	H	C	C	H	H	H	H	H
2016-450	0	H	C	C	C	C	C	C	C	C	C	C	C	C	-	H	-	H	H	-	H	H	-	H	H	H	H	H	H	H	H	H	C	C	C	C	C	H	-	H	-	H	-	H	H	H	H	-	H
2016-452	0	H	H	H	C	C	C	C	C	C	C	C	C	C	C	C	-	C	C	C	H	H	H	H	H	B	B	B	B	B	B	B	H	H	H	H	H	H	B	B	B	B	H	B	B	B	B	B	B
2016-453	43954.2	H	H	H	H	H	B	H	H	H	C	C	C	C	C	B	-	B	B	B	C	H	C	H	C	H	H	H	-	C	C	C	H	H	H	H	H	H	H	H	H	H	H	H	C	C	C	H	H
2016-454	10000	H	H	H	H	H	H	H	B	B	H	H	H	H	B	C	-	H	H	C	H	H	H	H	H	B	B	H	H	H	H	H	C	C	C	H	B	B	B	B	B	B	C	H	H	H	H	H	H
2028-456	114025	H	C	C	C	C	C	C	C	C	C	C	C	C	C	H	-	C	C	C	C	C	C	C	H	B	B	H	H	C	C	C	C	C	B	B	B	B	H	H	H	H	C	C	C	C	C	C	C
2028-457	53579.7	B	B	H	H	H	H	H	H	H	H	H	H	H	B	C	H	H	H	H	H	C	C	C	C	B	B	B	B	B	B	B	B	B	B	B	B	B	B	B	B	B	H	H	H	H	B	B	B
2028-458	226986	B	B	B	B	B	B	B	B	B	H	H	H	H	H	H	H	B	B	B	B	H	H	H	H	H	H	H	H	H	H	H	H	H	B	B	B	B	B	B	B	H	H	H	C	C	C	H	H
2028-459	121899	B	H	H	H	H	H	H	C	C	C	C	C	H	H	B	H	H	H	H	H	H	H	H	H	H	H	H	B	B	B	H	H	C	B	B	B	B	H	H	H	C	C	H	H	H	H	H	H
2084-461	156675	H	H	H	H	H	H	H	H	C	H	H	H	H	H	H	H	H	B	B	B	B	B	B	H	B	B	B	B	B	B	B	H	H	H	H	H	B	B	B	B	H	C	C	C	C	C	C	C
2084-462	27989.8	C	H	H	H	H	H	H	H	B	B	B	B	B	B	C	C	C	B	B	B	B	B	B	B	H	H	H	C	C	C	C	C	C	H	H	H	H	H	H	H	H	H	B	B	B	B	B	-
2084-463	5000.35	B	B	B	B	B	H	H	H	H	H	H	H	H	H	H	-	H	B	B	B	B	B	B	B	C	C	C	C	C	C	H	H	H	H	H	H	B	B	B	B	B	B	B	B	C	C	C	C
2084-464	88920.1	H	H	H	H	H	H	H	H	H	H	H	H	C	C	H	-	B	H	H	H	H	H	H	H	H	H	H	H	H	C	H	H	H	C	C	H	B	B	B	B	B	H	H	H	H	H	H	C
2084-465	26001.6	B	H	H	H	H	H	H	H	H	H	H	H	H	H	C	C	C	C	C	C	C	C	C	C	C	C	C	C	C	C	C	C	C	H	H	H	H	B	B	B	B	C	C	C	C	C	C	C
2092-466	188799	H	H	B	B	B	B	B	B	B	B	B	H	H	H	H	H	H	B	B	B	B	B	B	H	H	H	H	H	H	H	H	H	H	H	H	H	B	B	H	H	H	C	C	C	C	C	C	C
2092-467	78343	H	H	H	H	H	H	H	H	H	C	C	C	H	H	B	B	B	H	H	H	C	C	C	C	H	H	H	B	B	H	H	H	H	B	B	B	B	B	B	B	B	C	C	H	H	H	H	H
2092-468	89949.8	H	C	C	C	C	C	C	C	C	C	C	C	C	H	C	C	C	C	C	H	H	B	H	B	H	H	C	C	H	H	H	H	H	H	H	H	H	C	C	C	H	C	C	C	C	C	C	C
2092-469	15995.6	B	B	B	B	H	H	H	H	H	H	H	H	H	H	H	H	B	B	H	H	H	H	H	B	H	H	H	B	B	B	B	H	H	B	H	H	H	H	H	H	H	H	H	H	H	B	B	B
2075-471	89125.1	B	B	B	B	B	B	B	B	B	B	B	B	H	H	H	H	C	C	C	C	C	C	C	C	H	H	H	H	H	H	H	H	H	H	B	H	H	H	H	H	H	H	H	H	H	C	C	C
2075-472	82035.2	C	H	H	H	H	H	H	H	H	H	H	B	B	B	C	C	C	H	H	H	H	C	H	C	H	H	H	-	H	H	H	C	C	B	B	B	B	H	H	H	C	B	B	B	B	B	B	B
2075-473	46025.7	C	C	H	H	H	H	H	H	H	H	H	H	H	H	C	C	C	C	C	C	C	C	C	C	C	C	C	C	C	C	C	C	C	H	C	C	C	H	H	H	H	H	H	H	H	H	C	C
2075-474	104954	C	H	H	B	B	B	B	B	H	H	H	H	H	H	H	H	H	C	C	C	C	C	C	C	B	B	B	B	B	B	H	H	H	H	C	C	C	C	C	C	H	C	C	H	H	H	H	H
2075-475	96161.2	B	B	B	H	H	H	H	H	H	H	H	H	H	H	C	C	C	C	H	H	H	H	H	H	C	C	C	C	C	C	C	C	C	C	C	H	H	B	B	B	B	H	H	H	H	B	B	B
2096-476	33962.5	H	H	H	H	H	H	C	C	C	C	H	H	H	H	B	B	B	B	B	B	B	B	B	B	H	C	C	C	C	C	C	C	C	H	C	C	H	H	H	H	H	C	C	C	C	C	C	C
2096-477	130017	H	C	C	C	C	C	C	C	C	C	C	C	C	C	B	B	H	H	H	H	H	H	H	H	H	H	B	B	B	B	B	B	B	H	H	H	H	H	H	H	H	B	B	B	B	B	B	B
2096-478	83946	H	C	C	C	C	C	C	C	C	C	H	H	H	B	C	C	C	C	H	H	H	B	B	B	B	B	H	H	H	B	B	B	H	C	C	C	C	H	H	H	H	C	C	H	B	B	B	C
2096-479	43151.9	C	B	B	B	B	B	B	H	H	H	H	H	H	H	C	H	B	B	B	B	B	B	B	H	H	H	H	H	C	C	H	H	B	H	H	H	H	C	C	C	C	C	C	C	C	C	C	C
2103-480	73960.5	B	B	B	B	B	B	H	H	H	H	H	H	H	H	C	C	C	H	H	H	H	H	H	H	H	H	H	H	H	H	B	B	B	H	H	H	H	H	H	H	H	B	B	H	H	H	H	H
2103-481	199986	H	H	H	H	H	H	H	B	B	B	B	B	B	B	H	H	H	H	H	H	H	B	H	H	H	H	H	H	H	H	C	C	C	B	B	H	H	H	H	H	H	H	H	H	H	H	H	H
2103-482	50003.5	C	C	C	C	C	C	C	H	H	H	H	H	H	H	H	H	H	H	H	H	H	H	H	H	H	H	B	B	B	B	B	B	H	B	B	H	H	H	H	H	C	H	H	H	H	H	H	H
2104-483	0	H	H	C	C	C	C	C	C	C	C	C	C	C	C	C	C	C	B	B	B	B	B	B	B	H	H	H	H	H	C	C	C	H	H	H	H	H	H	H	H	H	H	H	H	H	H	H	H
2104-484	71944.9	C	C	H	H	H	H	H	H	H	B	B	B	B	B	H	H	C	C	C	C	C	C	C	C	H	H	H	H	B	B	B	B	H	C	C	C	H	H	H	H	C	H	H	H	H	H	H	H
2106-485	134896	H	H	H	H	H	H	H	H	H	C	C	C	C	C	H	H	B	B	B	H	H	H	H	H	H	H	H	H	H	C	C	C	C	H	H	C	C	C	C	C	H	H	H	H	H	H	H	H
2106-486	194536	C	C	C	C	C	C	H	H	H	H	H	H	H	H	B	B	B	H	H	H	H	H	H	H	C	C	C	C	C	C	C	C	C	H	C	C	C	H	H	H	H	H	H	H	H	H	H	H
2106-487	159221	H	H	H	B	B	B	B	B	B	B	B	H	H	H	H	H	H	C	C	C	H	H	H	H	H	H	H	B	B	B	B	H	H	B	B	B	H	H	H	H	H	B	B	B	H	H	H	H
2106-488	0	C	H	H	H	H	H	H	H	H	H	H	H	H	H	H	H	H	H	H	H	H	H	H	B	H	H	H	C	C	C	C	C	C	H	H	C	C	C	C	H	H	B	B	B	B	B	B	B
2095-490	83176.4	C	C	C	C	C	C	C	C	C	C	C	C	C	H	H	H	C	C	C	C	C	C	C	C	B	B	B	B	H	H	H	H	H	H	H	H	H	H	H	H	H	C	C	H	C	C	C	C
2095-492	126183	C	C	C	C	C	C	C	C	H	H	H	H	H	H	H	H	H	C	C	C	C	H	C	H	B	B	B	B	B	H	C	C	C	B	B	B	B	B	B	B	B	B	B	H	H	H	H	C
2109-493	45394.2	B	H	H	H	H	H	H	H	H	H	H	H	H	H	C	H	C	C	H	H	H	H	H	H	C	C	C	B	C	C	H	H	B	H	H	H	H	C	C	C	H	H	C	H	H	H	H	H
2109-494	17988.7	H	H	B	B	B	B	B	B	B	B	B	B	B	B	H	H	H	C	H	H	H	H	H	H	B	B	B	B	B	B	B	B	B	H	H	H	H	H	H	H	H	H	H	H	H	H	H	H
2109-495	0	H	H	H	H	H	H	B	H	H	H	H	H	H	H	H	H	B	B	B	B	B	B	B	B	B	B	B	C	C	C	C	C	C	C	C	H	H	H	H	H	H	B	B	B	B	C	C	C
2109-496	194984	H	H	H	H	H	H	B	B	B	B	B	B	H	B	H	C	C	C	C	C	C	C	C	C	H	H	C	C	C	B	B	B	B	H	H	B	B	B	B	B	B	B	B	B	B	B	B	B
2131-503	174582	C	C	C	C	C	C	H	H	B	B	B	B	B	B	H	H	B	H	H	H	H	H	H	H	H	H	H	H	H	H	-	H	H	B	B	B	H	H	H	C	C	C	-	C	C	C	C	C
2131-504	363078	H	C	H	H	H	H	H	H	H	H	H	H	B	H	B	B	B	B	B	H	H	H	H	H	B	B	B	H	H	H	B	B	B	C	C	C	C	H	H	H	H	C	C	C	H	H	H	H
2131-505	10000	C	C	H	H	H	H	H	H	B	B	B	B	B	B	H	B	H	H	H	H	B	B	B	B	H	H	H	H	H	H	H	H	B	B	B	B	H	H	H	H	H	H	H	H	H	H	H	H
2131-506	73282.5	C	C	C	C	C	H	H	H	H	H	H	H	H	H	H	H	H	H	H	C	C	C	C	C	B	B	H	H	H	H	H	H	H	H	H	H	H	H	H	H	H	H	H	H	H	H	H	C
2131-507	0	H	H	C	C	C	C	C	C	H	H	H	H	H	H	H	B	B	B	B	B	B	B	B	B	B	B	B	B	B	B	B	B	B	H	H	H	H	H	H	H	H	B	B	B	B	B	B	H
2171-508	0	H	C	C	C	C	C	C	C	H	H	H	H	H	H	H	B	B	B	B	H	H	H	H	H	B	B	B	B	B	H	H	H	H	H	B	B	B	B	B	B	H	C	C	C	C	C	C	H
2171-509	27989.8	H	H	H	H	B	H	H	B	B	B	B	B	B	B	H	C	C	C	C	C	C	C	C	H	H	H	H	H	H	H	H	H	H	H	H	C	H	H	H	H	H	H	H	H	C	C	C	H
2171-510	8790.23	C	C	C	C	C	C	C	C	H	H	H	H	H	H	B	B	B	H	H	H	H	H	H	H	B	B	B	B	B	B	B	B	B	H	H	H	B	B	B	B	B	H	H	H	H	H	H	H
2171-511	238232	C	H	H	H	H	H	H	B	B	B	B	B	H	H	H	H	H	H	H	C	C	C	C	C	H	B	B	B	B	B	H	H	H	B	B	B	B	B	B	B	B	H	H	H	H	H	H	H
2172-512	299916	B	B	B	B	B	B	B	H	H	H	H	H	C	C	H	H	H	B	B	B	B	B	B	B	H	C	C	C	C	C	C	H	H	H	H	H	H	H	H	H	H	H	H	H	B	B	B	B
2156-513	31188.9	C	C	H	H	H	H	H	B	B	B	B	B	H	H	H	C	C	C	C	C	H	H	H	B	C	C	C	C	H	H	H	H	H	B	B	B	B	H	H	H	H	H	H	B	H	H	H	H
2156-514	0	C	C	C	C	C	C	C	C	C	C	C	C	C	C	H	H	H	H	H	C	C	C	C	C	B	B	B	B	B	B	B	B	B	H	H	C	C	C	C	C	H	B	H	B	H	H	H	H
2156-515	0	C	C	C	C	C	C	C	C	H	H	H	H	B	B	C	C	H	H	H	H	H	H	H	H	C	C	C	C	H	H	B	B	B	H	H	H	H	H	B	B	B	H	H	H	C	H	H	H
2157-516	40364.5	H	H	H	H	H	H	B	B	B	B	B	B	H	H	H	B	B	B	B	B	B	H	H	H	B	B	B	B	B	H	H	H	H	C	C	B	B	B	B	H	H	H	H	H	B	B	B	B
2178-518	105682	B	B	H	H	H	H	H	H	H	H	H	H	H	H	B	B	B	H	H	H	H	H	H	B	H	H	H	B	H	H	H	H	H	B	B	B	B	B	B	H	H	C	C	C	C	C	C	C
2178-519	26001.6	C	C	C	C	C	C	H	H	B	B	B	H	H	H	B	B	H	H	H	H	H	H	H	H	H	H	C	C	C	C	C	C	H	B	B	B	B	B	B	B	B	B	B	B	H	H	H	H
2178-520	120504	H	H	H	H	H	H	H	H	H	H	H	H	B	B	C	C	C	C	H	H	H	H	H	H	H	C	C	C	H	H	H	H	H	B	B	H	C	C	C	C	C	H	H	C	H	H	H	H
2178-521	83176.4	H	H	C	C	C	C	H	H	B	B	B	B	H	H	C	H	B	B	B	H	H	C	H	C	C	C	C	C	C	C	C	C	C	B	B	B	B	H	H	H	H	H	H	H	H	H	H	H
2178-522	132130	B	B	B	B	B	B	B	B	B	B	B	B	B	B	H	H	H	H	C	C	C	C	C	C	H	H	H	H	H	H	H	H	H	H	H	H	B	B	B	B	B	B	B	B	B	H	H	H
2175-523	0	C	C	C	C	C	C	C	H	H	H	H	H	H	H	H	C	C	H	H	C	H	H	H	H	B	B	H	H	H	C	H	H	H	C	C	C	H	H	H	H	H	H	C	C	C	C	C	C
2175-525	207970	H	H	B	B	B	H	H	H	H	H	B	B	B	B	H	H	C	C	C	C	C	H	C	H	C	C	C	C	C	C	C	C	H	B	B	B	H	B	B	B	B	C	H	H	H	H	H	H
2175-527	7798.3	H	C	C	C	H	H	H	H	H	H	H	H	H	H	H	H	H	H	H	H	H	H	H	H	C	C	C	H	H	B	B	B	B	B	B	B	B	B	B	B	H	H	C	C	C	C	C	C
2144-530	82035.2	B	B	B	B	B	B	B	B	H	H	H	H	C	C	C	C	C	C	H	H	H	H	H	H	H	H	H	H	H	H	H	H	H	B	B	B	H	H	H	H	H	B	B	B	B	H	H	H
2145-533	102094	B	B	B	B	B	B	B	B	B	B	B	B	B	B	H	B	B	B	B	H	H	H	H	H	H	H	H	H	H	H	H	H	H	H	H	H	B	B	H	H	H	H	B	B	B	B	B	B
2145-535	0	C	H	H	H	H	H	H	H	H	H	H	H	H	H	H	H	C	C	C	C	C	C	C	H	C	C	C	C	C	C	C	C	C	C	C	C	C	H	H	H	H	B	B	B	B	B	B	B
2145-536	93325.4	H	H	H	H	H	H	H	H	B	H	H	C	C	-	B	-	H	H	-	H	H	-	H	C	C	H	H	B	B	B	H	H	H	C	C	C	C	-	H	-	H	-	H	C	C	C	-	C
2152-537	0	C	H	B	B	B	B	B	H	B	H	H	H	H	C	H	-	B	B	-	H	H	-	H	C	C	C	C	C	C	C	C	C	C	H	H	H	B	-	B	B	B	-	H	H	H	H	-	-
2152-538	50350.1	H	H	H	H	H	H	H	H	H	H	H	H	H	H	C	C	C	H	H	H	H	H	H	B	H	H	H	H	H	H	H	H	H	H	H	H	C	C	C	C	C	H	H	H	H	H	H	H
2152-539	193642	H	C	C	C	C	C	H	H	H	-	H	H	H	B	B	H	H	H	C	C	C	C	C	H	C	C	C	C	C	C	C	C	C	H	H	H	B	B	B	B	B	H	C	C	C	H	C	C
2152-540	0	H	H	C	C	C	C	C	C	H	H	B	B	B	B	C	C	H	H	H	H	C	C	C	C	C	C	C	H	H	H	H	B	B	H	H	H	C	C	C	C	C	H	H	C	H	H	H	H
2152-541	68076.9	H	H	H	H	H	H	H	H	H	B	B	B	H	H	H	H	H	B	B	B	B	B	B	B	H	H	H	H	H	H	H	H	C	B	B	B	B	B	B	B	B	H	H	H	-	H	B	B
2153-542	127057	H	B	B	B	B	B	B	B	B	B	B	B	B	B	H	H	H	H	H	H	H	H	H	H	H	H	H	H	H	H	H	H	H	B	B	B	H	C	C	C	C	H	H	H	H	H	H	H
2153-543	8790.23	C	C	C	C	C	C	C	C	C	C	C	H	H	H	H	H	H	B	B	B	B	B	B	H	H	H	C	C	C	C	C	C	H	H	H	H	H	B	B	B	H	B	B	B	B	B	B	H
2154-544	27989.8	H	C	H	H	H	H	H	B	B	B	B	B	C	C	H	H	B	H	H	H	H	H	H	C	H	H	H	H	H	H	H	H	H	H	H	H	H	C	C	C	C	C	C	C	C	C	C	C
2154-545	15417	B	B	B	B	B	B	B	B	B	B	B	H	H	H	H	H	H	H	H	H	H	C	C	C	H	H	H	H	H	H	H	H	H	H	H	C	C	C	C	C	H	H	B	B	B	B	B	B
2168-546	76032.6	B	H	H	H	H	H	H	H	H	H	H	H	B	B	H	H	B	H	H	H	H	C	H	C	H	H	H	H	H	H	C	C	C	C	C	C	C	C	C	C	C	B	H	H	H	H	H	H
2168-547	0	B	B	B	H	H	H	H	H	H	H	H	C	C	C	C	C	C	C	C	C	C	C	C	C	C	C	C	C	H	H	H	H	H	C	C	C	H	H	H	H	H	B	B	B	B	B	B	B
2168-548	70957.8	H	H	H	H	H	H	H	H	H	H	H	C	H	H	B	B	B	B	H	H	H	H	H	H	H	B	B	B	B	B	B	B	B	B	B	H	H	C	C	C	C	H	H	C	H	H	H	H
2168-549	50815.9	H	H	H	C	C	C	C	C	C	C	C	C	H	H	H	H	C	C	H	H	B	B	B	B	C	C	H	B	B	B	B	B	H	H	H	H	H	H	H	H	H	H	H	C	C	C	C	C
2168-550	27989.8	H	H	H	H	B	B	B	B	B	H	H	H	H	H	C	H	H	B	B	B	B	B	B	H	C	C	C	C	C	C	C	C	C	B	B	B	H	C	C	C	C	C	H	H	H	H	H	H
2163-551	0	H	H	H	H	H	H	H	H	H	H	H	H	H	C	B	H	H	H	C	C	C	H	H	H	H	H	H	H	H	H	H	B	B	H	H	B	B	H	H	H	H	B	B	B	B	B	B	B
2163-552	0	C	C	C	C	C	C	C	C	C	-	H	H	B	B	H	C	C	C	C	H	H	H	H	H	B	B	B	B	B	B	H	H	C	H	H	H	H	H	B	B	B	H	H	B	B	B	B	H
2163-554	88511.6	C	H	B	B	-	B	B	-	B	-	B	-	-	-	H	-	H	H	-	-	H	-	H	H	H	H	H	H	H	C	C	C	C	-	-	H	H	H	-	H	H	-	C	-	H	H	-	H
2163-555	20797	C	C	C	C	C	C	C	H	B	B	B	B	B	B	B	B	B	B	B	B	B	B	B	B	B	B	B	B	B	B	H	H	C	C	H	H	H	H	H	H	H	B	B	B	B	B	B	B
2164-556	0	C	C	C	C	C	C	C	C	C	C	C	B	B	B	H	B	B	B	H	H	H	H	H	C	H	H	H	H	H	H	H	H	H	H	H	H	B	H	H	H	H	H	H	C	C	H	H	-
2164-557	0	B	B	B	B	B	B	B	C	C	C	C	C	C	C	B	B	B	B	H	H	H	H	H	H	C	H	H	H	H	C	C	C	C	C	H	H	H	H	C	C	C	H	H	H	H	H	H	H
2164-559	269774	C	H	H	H	H	H	B	B	B	B	B	B	B	B	H	H	C	C	C	C	H	H	H	H	H	H	H	H	H	H	H	H	H	C	C	C	C	C	C	C	C	H	H	H	H	C	C	C
2164-560	41209.8	H	H	H	H	H	H	H	H	H	H	C	C	C	C	B	B	B	B	B	H	H	H	H	H	H	H	H	H	C	C	C	C	C	C	C	C	H	H	H	H	C	C	C	C	C	C	C	C
2165-561	66069.3	H	H	H	H	H	H	H	H	H	B	B	B	H	H	H	H	H	B	B	H	H	H	H	C	B	B	B	B	B	B	B	B	B	H	H	H	H	H	H	H	H	B	B	B	H	H	H	H
2165-562	14996.8	C	C	C	C	C	C	H	H	H	H	H	H	H	H	H	H	H	H	H	H	H	H	H	B	B	B	B	H	H	C	C	C	C	H	H	H	B	B	B	B	B	H	H	B	B	B	B	B
2165-563	1999.86	H	C	C	C	C	C	C	C	C	C	C	C	C	C	H	C	C	C	H	H	H	H	H	H	B	B	B	B	B	B	B	B	B	B	B	B	B	B	B	B	B	B	H	H	H	H	H	H
2169-564	8790.23	C	C	C	C	C	C	C	H	H	H	H	H	B	B	C	C	H	B	B	B	B	H	B	H	H	H	B	B	B	B	B	H	H	B	H	H	H	H	B	B	B	C	C	C	C	C	C	C
2186-565	33189.4	B	B	B	B	B	B	B	B	H	H	H	H	H	H	C	C	H	C	C	C	C	C	C	H	H	H	B	B	B	B	H	H	H	C	C	C	C	C	C	H	H	H	H	H	H	H	H	H
2186-566	0	H	C	C	C	C	C	C	C	C	C	C	C	H	H	H	H	H	H	B	H	H	H	H	H	B	B	B	B	B	B	B	B	B	H	C	C	C	C	C	C	H	C	H	H	H	H	H	H
2186-567	22387.2	C	C	C	C	C	C	C	C	C	C	C	C	C	C	C	C	C	C	H	H	H	H	H	H	H	H	H	H	H	H	H	H	H	B	B	B	B	B	B	B	B	H	H	B	H	H	H	H
2186-568	5000.35	C	C	C	C	C	C	H	H	H	H	H	H	H	H	H	H	H	H	H	C	C	C	C	C	B	B	B	B	B	B	B	H	H	C	C	C	C	C	C	C	C	H	H	H	H	H	H	H
2189-569	151356	C	C	C	C	C	C	C	H	H	H	H	H	H	H	H	B	B	H	H	C	C	C	C	C	B	H	H	H	H	H	H	H	C	C	C	C	H	H	H	H	H	H	H	H	H	H	H	H
2189-570	27227	B	C	C	C	C	C	C	C	C	C	C	C	C	C	B	H	H	C	C	C	C	H	H	H	H	H	H	B	B	B	H	H	H	H	H	H	H	B	B	B	B	C	C	C	C	C	C	C
2189-571	0	C	C	C	C	C	C	C	B	B	B	B	H	H	H	B	-	B	H	-	C	C	-	C	C	C	C	H	H	H	H	H	H	C	H	H	C	C	-	C	H	H	-	C	C	C	C	-	C
2189-572	147911	C	C	H	H	H	H	H	B	B	B	B	B	B	B	C	C	C	C	C	C	C	C	C	C	B	B	B	B	B	B	B	B	B	H	H	H	H	H	H	H	B	B	B	H	H	H	H	H
2189-573	51760.7	H	H	H	B	B	B	B	B	H	H	H	H	H	H	H	B	B	B	B	H	H	H	H	C	C	H	H	H	H	H	H	B	H	B	B	H	H	H	C	H	H	B	B	B	B	H	H	H
2204-574	44360.9	H	C	C	C	C	C	C	C	C	C	C	C	B	B	C	C	C	H	H	H	H	H	H	H	C	C	H	B	B	B	B	B	H	H	H	H	C	C	C	C	C	H	H	H	H	H	H	H
2204-575	102802	C	C	C	C	C	C	C	C	C	C	C	C	C	C	C	C	C	C	C	H	H	H	H	H	B	B	H	H	H	H	H	H	C	B	B	B	B	B	B	B	B	C	C	C	C	C	C	C
2205-576	12793.8	H	H	H	H	H	H	H	B	B	B	B	B	B	B	H	B	B	H	H	H	H	H	H	H	H	H	H	H	H	B	B	H	H	C	C	C	H	H	H	H	H	H	H	B	B	B	B	B
2205-577	25003.5	B	H	H	H	H	H	H	H	H	H	B	H	H	H	B	C	C	C	C	C	C	H	C	H	B	B	B	B	H	C	C	C	C	H	H	H	H	H	C	C	C	H	H	H	H	H	H	H
2207-578	7998.34	H	H	H	H	H	H	B	B	B	B	B	B	B	B	H	H	H	H	H	H	H	H	H	H	H	H	H	C	H	H	H	H	H	B	B	B	B	B	B	B	B	C	C	C	C	C	C	C
2207-580	26181.8	C	H	H	H	H	H	H	H	H	B	B	B	B	B	C	C	H	H	H	H	H	H	H	H	C	C	C	C	H	H	H	H	H	H	H	H	H	C	C	C	H	H	H	H	C	C	C	C
2207-581	7798.3	C	C	C	C	C	C	H	H	H	H	H	H	C	C	H	B	B	B	H	H	H	H	H	H	H	H	B	B	B	B	B	B	B	H	H	H	H	H	H	H	H	C	C	H	H	H	H	H
2209-582	19588.4	C	H	H	H	H	H	H	B	H	H	H	H	H	H	C	H	H	H	H	H	H	H	H	H	C	C	C	C	C	C	H	H	H	H	C	C	C	C	C	C	C	C	C	H	H	H	H	H
2209-583	55975.8	B	B	B	B	B	B	B	B	B	B	B	B	B	B	H	H	C	C	C	C	C	C	C	C	C	C	C	C	C	C	C	C	C	H	H	H	H	H	H	H	H	B	B	B	B	B	H	H
2209-584	136144	C	C	C	C	C	C	C	C	C	H	H	H	B	B	H	H	H	H	H	H	C	C	C	C	H	H	H	H	H	H	H	H	H	H	H	H	H	H	H	C	C	H	H	H	H	H	H	H
2209-585	28973.4	H	H	H	H	C	C	C	C	C	C	C	C	C	C	C	C	C	C	C	C	C	C	C	C	B	B	B	B	B	B	B	B	B	H	H	B	B	B	H	H	H	B	H	H	H	H	H	H
2209-586	70145.5	B	B	B	B	B	B	B	B	B	B	B	B	B	B	H	H	H	H	H	H	H	H	H	B	C	C	C	C	H	H	H	B	H	C	C	H	H	H	H	H	H	B	B	B	B	B	B	B
2210-588	40364.5	B	B	B	B	B	B	B	B	B	B	B	B	-	H	-	C	C	H	H	H	H	H	H	H	C	C	C	H	H	H	C	C	C	H	H	H	H	H	H	H	H	C	H	H	C	C	C	C
2210-589	54954.1	H	H	H	H	H	H	H	H	H	H	H	H	H	H	H	H	H	H	C	C	C	C	C	C	H	H	H	H	H	H	H	H	C	H	H	H	H	C	C	C	C	C	H	B	B	B	B	B
2210-590	0	C	C	C	C	C	H	H	H	H	H	H	H	C	C	H	H	H	C	C	C	C	C	C	H	C	C	C	H	H	H	B	B	H	C	C	C	C	C	C	C	H	H	H	H	H	B	B	B
2210-591	56754.5	B	B	B	H	C	C	C	C	C	C	C	C	H	H	C	H	H	H	H	H	H	H	H	H	H	H	H	H	H	H	C	C	C	H	B	B	H	H	H	H	C	C	C	C	H	H	H	H
2212-592	76383.6	H	H	H	H	H	H	H	C	C	C	C	H	H	H	H	B	B	H	H	H	H	B	H	B	B	B	C	C	C	C	H	H	H	H	H	H	C	C	C	C	H	H	H	H	C	C	C	C
2212-593	166341	B	B	B	B	B	B	B	H	H	H	H	H	H	H	H	H	H	H	H	H	H	B	H	B	H	H	H	H	H	H	H	H	H	C	C	B	B	B	B	B	B	H	H	H	H	H	H	H
2212-594	9397.23	B	H	H	H	H	H	C	C	C	C	C	C	H	H	H	B	B	B	H	H	H	H	H	H	C	C	C	H	H	H	H	H	H	B	B	B	B	C	C	C	C	B	B	B	B	H	H	H
2212-595	8790.23	C	C	H	H	H	H	H	H	H	H	H	H	H	H	B	B	B	B	B	B	B	B	B	B	H	H	H	H	H	-	H	H	H	B	B	H	H	H	C	C	C	H	H	H	B	B	B	B
2213-596	41975.9	B	B	B	H	H	H	H	H	H	H	H	H	H	H	C	H	H	H	H	H	H	H	H	H	H	H	C	C	C	C	C	C	H	C	C	C	C	C	C	H	H	H	H	H	C	C	C	C
2229-597	103514	H	H	C	C	C	C	C	C	C	C	C	C	C	C	H	H	C	H	H	H	H	H	H	C	C	C	H	H	H	H	B	B	B	C	C	C	H	H	H	H	H	C	C	C	C	C	C	C
2229-598	29991.6	H	H	C	H	H	H	H	H	H	H	H	H	C	C	H	H	H	H	H	H	H	B	H	B	H	H	H	C	C	H	H	H	H	H	H	H	H	B	B	B	B	B	B	B	H	H	H	H
2229-601	185353	B	B	B	B	B	B	B	B	B	B	B	B	H	H	H	H	H	H	H	H	H	H	H	C	C	C	C	H	H	H	H	H	H	H	H	H	H	H	H	C	H	C	C	C	H	H	H	H
2231-602	150661	H	H	H	H	H	H	H	H	H	H	H	H	H	H	H	H	C	C	C	C	C	C	C	C	H	H	H	H	H	B	B	B	B	H	H	B	H	H	H	H	B	B	H	H	H	H	H	H
2231-603	145211	H	H	C	C	C	C	C	C	C	C	C	H	H	H	H	H	H	H	H	H	C	C	C	C	C	C	C	C	C	C	C	C	H	B	B	H	H	C	C	H	H	B	H	H	C	C	C	C
2231-604	73960.5	H	H	H	B	B	B	B	B	B	B	H	H	H	C	H	B	B	B	B	H	H	H	H	H	H	H	H	H	B	B	B	B	B	B	B	B	B	B	B	B	B	H	H	H	H	H	H	H
2232-606	29991.6	B	B	B	B	B	B	B	B	B	B	B	B	H	H	H	H	H	H	H	H	H	B	B	B	H	H	H	H	H	H	H	H	H	C	H	H	H	H	H	H	H	H	H	H	B	B	B	B
2255-607	0	C	H	H	H	H	H	H	H	H	H	H	H	H	H	C	C	B	B	B	B	B	B	B	H	H	H	C	C	C	C	C	H	H	B	H	H	H	H	H	C	C	C	C	C	C	H	H	H
2274-612	26791.7	H	H	H	H	H	H	H	H	H	H	B	B	B	B	B	B	B	B	B	B	B	B	B	B	C	H	H	B	H	H	H	H	H	H	H	H	H	H	H	H	H	H	H	B	B	B	B	B
2274-613	104713	H	H	B	B	B	B	B	B	B	B	B	B	H	H	B	B	B	B	B	B	B	B	B	H	C	C	C	H	H	H	H	H	H	H	H	H	H	H	H	H	C	B	H	H	H	H	H	H
2274-614	63241.2	H	H	H	H	H	H	H	H	H	H	H	B	B	B	C	H	B	B	B	B	B	H	B	H	B	B	B	B	B	C	C	C	C	B	B	B	B	B	B	B	B	H	H	C	H	H	H	H
2274-615	61944.1	B	H	H	H	H	H	C	C	C	C	C	C	C	C	H	H	H	H	H	H	H	H	H	H	B	H	H	C	C	C	C	H	H	B	B	B	B	B	B	B	B	H	H	H	H	H	H	H
2274-616	41209.8	H	H	H	B	B	B	B	B	B	H	H	H	C	C	H	H	H	H	H	H	B	B	B	B	C	C	H	H	H	H	B	B	H	H	C	C	C	C	C	H	H	H	H	C	C	C	C	C
2276-618	123880	B	B	B	B	B	B	B	H	H	H	H	H	H	H	B	H	H	H	H	H	H	H	H	C	C	C	C	C	B	B	H	H	H	H	H	H	H	H	H	H	H	H	H	B	H	H	H	H
2276-619	27605.8	C	C	C	C	C	H	H	H	H	H	H	H	H	H	H	B	B	B	H	H	H	H	H	H	H	H	H	H	B	B	B	B	B	B	B	B	B	B	B	B	B	C	C	C	C	C	C	C
2276-621	126474	C	C	C	C	C	C	C	C	C	C	C	C	C	C	C	C	C	C	C	C	H	H	H	H	C	C	C	C	C	C	H	H	B	B	B	B	B	B	B	B	H	H	H	B	B	B	B	B
[truncated: 105 more columns]

## Sheet: Genome-wide Combined Cross JQTL
Genotype and phenotype data combined from all three intercrosses formated for J/qtl analysis.
Mouse ID	Carotid_Average_Max_5	Original Intercross	rs13476259	rs3726547	rs13478578	rs13481509	rs3707048	rs3721202	rs3683699	rs3658044	gnf01.037.906	rs13475870	rs6206420	rs6356603	rs6157345	rs6354736	rs6250257	rs13476177	rs3677638	rs3685643	rs13476331	mCV23209429	rs13476490	rs13476507	rs13476573	CEL.2_98216543	rs3658729	rs13476681	rs3655895	rs6376291	rs13476913	rs13477127	rs13477334	rs13477365	rs13477425	rs13477504	rs13477549	rs13477617	rs13477669	rs6328956	rs6365760	rs3688968	rs13477978	rs3023025	rs3658401	rs13478222	rs6354160	gnf05.069.163	gnf05.120.578
			1	5	5	12	12	16	18	1	1	1	1	1	1	1	1	1	1	1	2	2	2	2	2	2	2	2	2	2	2	3	3	3	3	3	4	4	4	4	4	4	4	4	5	5	5	5	5
			97.02	67.27	101.24	30.28	31.12	46.66	16.27	5.52	20.4	25.78	28.18	40.59	52.9	66.95	71.5	74.56	79.24	81.81	2.73	23.86	30.2	31.8	45.23	58.49	60.53	60.83	77.97	82.33	96.4	27.08	56.09	58.23	67	84.33	2.32	13.67	30.64	43.9	70.98	71.37	79.38	90.56	19.4	26.8	34.19	44.28	80.03
4142-1	33460.6	BALB x SM F2 (Female)	H	H	High	H	H	H	H	High	High	High	High	High	H	H	H	H	H	H	H	H	High	High	High	High	High	High	H	H	H	H	H	H	H	H	Low	Low	H	H	High	High	High	High	Low	H	H	H	Low
4150-3	13156.8	BALB x SM F2 (Female)	High	High	H	Low	Low	High	Low	H	H	H	H	H	High	High	High	High	High	High	Low	Low	Low	Low	Low	High	High	High	High	High	H	H	Low	Low	Low	High	High	High	High	H	H	H	H	High	Low	Low	Low	Low	H
4150-4	103074	BALB x SM F2 (Female)	H	H	H	H	H	High	Low	H	H	H	High	H	H	H	H	H	H	H	Low	Low	Low	Low	Low	H	H	H	H	H	High	H	High	High	High	H	H	H	H	H	H	H	H	Low	H	H	H	H	H
4150-5	18811.2	BALB x SM F2 (Female)	H	High	High	Low	Low	High	High	H	H	H	H	H	H	H	H	H	H	H	H	H	H	H	H	H	H	H	H	H	H	H	Low	Low	H	H	Low	H	H	H	High	High	High	H	H	H	H	H	Low
4154-10	8806.49	BALB x SM F2 (Female)	H	High	High	Low	Low	Low	H	H	Low	Low	Low	H	H	H	H	H	H	H	H	H	H	H	H	H	H	H	High	High	High	H	H	H	H	High	H	H	H	H	H	H	H	Low	Low	Low	Low	Low	Low
4154-6	9479.17	BALB x SM F2 (Female)	Low	H	H	H	H	H	High	H	High	High	High	High	High	High	H	H	H	H	High	High	High	High	H	H	H	H	H	H	H	H	Low	Low	Low	Low	H	High	High	High	High	High	High	High	H	H	H	H	H
4154-7	6514.63	BALB x SM F2 (Female)	High	High	H	H	High	High	H	High	Low	Low	Low	Low	Low	H	H	H	H	H	H	High	High	High	High	H	H	H	Low	Low	Low	H	H	H	High	High	High	High	High	High	High	High	High	H	Low	Low	Low	Low	Low
4154-8	242492	BALB x SM F2 (Female)	Low	Low	Low	High	High	H	H	H	H	H	H	H	Low	Low	Low	Low	Low	Low	H	High	High	High	H	H	H	H	H	H	H	H	High	High	High	High	H	H	H	Low	H	H	H	H	Low	H	High	High	High
4154-9	2620.56	BALB x SM F2 (Female)	Low	H	H	H	H	H	High	H	High	High	High	High	High	High	Low	Low	Low	Low	High	High	High	High	H	H	H	H	Low	Low	Low	H	H	H	H	H	Low	Low	Low	H	H	H	H	H	Low	Low	Low	H	H
4155-11	12667.8	BALB x SM F2 (Female)	High	Low	Low	High	High	Low	Low	High	High	H	H	H	H	H	H	H	H	H	H	Low	Low	Low	Low	Low	H	H	H	H	H	H	H	H	H	H	High	High	H	H	H	H	H	Low	H	High	High	High	Low
4155-12	39119.4	BALB x SM F2 (Female)	H	H	Low	High	High	Low	H	High	High	High	High	High	High	High	High	H	H	H	High	H	H	H	H	H	H	H	H	H	H	Low	Low	Low	Low	H	Low	H	H	H	H	H	Low	Low	H	H	H	H	High
4155-13	12493.5	BALB x SM F2 (Female)	High	Low	H	High	High	H	H	High	High	High	High	High	High	High	High	High	High	High	Low	Low	Low	Low	Low	Low	Low	Low	H	H	H	H	H	H	High	High	Low	Low	Low	H	H	H	H	H	High	High	High	High	H
4155-14	0	BALB x SM F2 (Female)	Low	H	Low	H	H	High	H	Low	Low	Low	Low	Low	Low	Low	Low	Low	Low	Low	High	Low	Low	Low	Low	Low	Low	Low	Low	Low	Low	High	H	H	H	H	H	H	H	H	Low	Low	Low	Low	H	H	H	H	Low
4155-15	0	BALB x SM F2 (Female)	H	H	Low	Low	Low	Low	Low	H	H	H	H	H	H	H	H	H	H	H	Low	H	H	H	H	H	High	High	High	High	H	Low	Low	Low	High	High	High	High	H	H	Low	Low	Low	H	H	H	H	H	H
4157-16	7632.03	BALB x SM F2 (Female)	Low	H	H	H	H	Low	H	H	Low	Low	Low	Low	Low	Low	Low	Low	Low	Low	H	H	H	High	High	High	High	High	Low	H	H	High	High	High	High	H	High	High	High	High	H	H	H	H	H	H	H	H	Low
4157-17	1393.13	BALB x SM F2 (Female)	H	High	High	H	H	Low	H	H	H	H	Low	H	H	H	H	High	High	High	Low	Low	Low	Low	High	High	High	High	Low	H	H	Low	Low	Low	H	High	Low	Low	H	H	H	H	H	High	Low	Low	Low	Low	Low
4157-18	0	BALB x SM F2 (Female)	Low	Low	High	Low	Low	High	High	H	H	High	High	High	H	H	H	H	H	H	Low	Low	Low	Low	Low	H	H	H	H	H	H	High	High	High	High	High	H	H	H	H	H	H	H	H	High	High	High	High	Low
4157-19	0	BALB x SM F2 (Female)	H	H	Low	Low	Low	Low	H	H	H	H	H	Low	Low	Low	Low	Low	Low	Low	High	High	H	H	H	H	H	H	H	H	Low	Low	H	H	H	H	Low	Low	Low	Low	Low	Low	Low	Low	High	High	High	H	Low
4157-20	28752.2	BALB x SM F2 (Female)	High	H	High	H	H	Low	H	Low	H	H	H	H	H	High	High	High	High	High	High	High	High	High	High	High	High	High	High	High	High	High	High	High	High	High	H	H	H	H	H	H	H	H	H	H	H	H	Low
4184-26	21401.5	BALB x SM F2 (Female)	Low	Low	High	Low	Low	High	High	H	H	High	High	High	H	H	H	H	H	H	Low	Low	Low	Low	Low	H	H	H	H	H	H	High	High	High	High	High	H	H	H	H	H	H	H	H	High	High	High	High	Low
4184-27	4178.76	BALB x SM F2 (Female)	H	H	Low	Low	Low	H	H	H	H	H	H	Low	Low	Low	Low	Low	Low	Low	High	High	H	H	H	H	H	H	H	H	Low	Low	H	H	H	H	Low	Low	Low	Low	Low	Low	Low	Low	High	High	High	H	Low
4184-29	8965.23	BALB x SM F2 (Female)	H	High	High	High	High	Low	H	Low	Low	Low	Low	Low	Low	H	H	H	H	H	H	H	H	H	H	H	H	H	H	H	H	H	High	High	High	High	Low	Low	H	H	High	High	H	H	H	H	Low	Low	Low
4186-21	14704.7	BALB x SM F2 (Female)	H	High	High	High	High	H	H	Low	Low	Low	Low	Low	Low	H	H	H	H	H	H	H	H	H	H	H	H	H	H	H	H	H	High	High	High	High	Low	Low	H	H	High	High	H	H	H	H	Low	Low	Low
4186-22	1235.39	BALB x SM F2 (Female)	Low	H	Low	H	H	High	H	Low	Low	Low	Low	Low	Low	Low	Low	Low	Low	Low	High	Low	Low	Low	Low	Low	Low	Low	Low	Low	Low	High	H	H	H	H	H	H	H	H	Low	Low	Low	Low	H	H	H	H	Low
4186-23	357.273	BALB x SM F2 (Female)	H	H	Low	Low	Low	Low	Low	H	H	H	H	H	H	H	H	H	H	H	Low	H	H	H	H	H	High	High	High	High	H	Low	Low	Low	High	High	High	High	H	H	Low	Low	Low	H	H	H	H	H	H
4186-24	11164.3	BALB x SM F2 (Female)	Low	H	H	H	H	H	H	H	Low	Low	Low	Low	Low	Low	Low	Low	Low	Low	H	H	H	High	High	High	High	High	H	H	H	High	High	High	High	H	High	High	High	High	H	H	H	H	H	H	H	H	Low
4186-25	1147.75	BALB x SM F2 (Female)	H	High	High	H	H	H	High	H	H	H	Low	H	H	H	H	High	High	High	Low	Low	Low	Low	High	High	High	High	H	H	H	Low	Low	Low	H	High	Low	Low	H	H	H	H	H	High	Low	Low	Low	Low	Low
4201-30	27041.9	BALB x SM F2 (Female)	High	Low	Low	H	H	H	High	Low	Low	H	H	H	H	H	High	High	High	High	H	High	High	H	H	High	High	High	High	H	H	High	High	High	H	H	H	H	H	H	H	H	H	H	High	H	H	H	H
4201-31	165662	BALB x SM F2 (Female)	High	H	H	H	H	Low	Low	Low	H	H	H	H	High	High	High	High	High	High	Low	H	H	H	H	H	H	H	H	H	H	High	High	High	H	H	Low	Low	H	H	H	H	H	H	Low	Low	Low	H	H
4201-32	36863.6	BALB x SM F2 (Female)	H	H	High	H	H	H	High	H	H	H	H	H	H	H	High	High	H	H	Low	Low	Low	Low	High	High	High	High	High	High	H	H	H	H	H	H	H	H	H	H	H	H	H	H	High	High	H	H	H
4201-33	0	BALB x SM F2 (Female)	H	H	High	Low	Low	Low	H	Low	H	H	H	High	H	H	H	H	H	H	H	H	High	High	High	High	High	High	High	High	High	Low	H	H	H	H	High	H	H	H	H	H	H	H	High	High	High	H	Low
4201-34	34767.6	BALB x SM F2 (Female)	H	H	H	High	High	High	High	Low	H	H	H	H	H	H	H	H	H	H	H	High	High	High	High	High	H	H	Low	H	H	H	H	H	H	H	High	High	High	High	H	H	H	H	Low	Low	H	H	H
4208-35	0	BALB x SM F2 (Female)	Low	Low	H	Low	Low	H	Low	High	H	H	H	H	H	H	H	H	H	H	Low	H	H	H	High	High	High	High	H	H	H	Low	Low	Low	Low	Low	High	High	H	H	H	H	H	H	H	High	High	High	H
4208-38	60075.9	BALB x SM F2 (Female)	H	High	High	High	High	H	Low	H	H	H	H	H	H	High	H	H	H	H	High	H	H	H	H	H	H	H	H	High	High	Low	Low	Low	Low	Low	High	H	H	H	H	H	H	H	H	H	H	H	Low
4208-39	7458.39	BALB x SM F2 (Female)	Low	High	H	Low	Low	High	Low	High	High	High	High	High	High	Low	Low	Low	Low	Low	High	High	High	H	H	H	H	H	Low	H	H	Low	H	H	H	H	H	H	H	H	H	H	H	H	Low	Low	Low	Low	H
4209-41	0	BALB x SM F2 (Female)	Low	Low	Low	H	H	H	High	H	H	H	H	Low	Low	Low	Low	Low	Low	Low	H	H	H	H	H	Low	Low	Low	Low	H	H	H	H	H	H	H	H	Low	Low	Low	Low	Low	H	H	High	High	High	High	High
4209-42	15150.8	BALB x SM F2 (Female)	Low	High	H	H	H	H	H	Low	Low	Low	Low	H	H	H	H	H	Low	Low	Low	Low	Low	Low	Low	Low	Low	Low	Low	Low	H	Low	H	H	H	H	High	-	Low	Low	Low	Low	Low	Low	Low	Low	Low	Low	Low
4209-44	30477.1	BALB x SM F2 (Female)	H	Low	H	H	H	H	Low	H	H	H	H	H	H	H	H	H	H	H	High	H	H	H	H	H	H	H	Low	H	H	High	Low	Low	Low	Low	High	High	High	H	H	H	H	H	H	H	H	H	High
4232-45	182540	BALB x SM F2 (Female)	H	H	H	High	High	Low	H	H	H	H	H	H	H	H	H	H	H	H	H	H	H	H	H	H	Low	Low	H	H	H	H	H	H	H	H	Low	Low	Low	Low	Low	Low	Low	Low	H	H	H	H	H
4232-46	-	BALB x SM F2 (Female)	High	H	H	H	H	High	H	H	H	High	High	High	High	High	High	High	High	High	Low	H	H	H	H	H	H	H	H	H	H	H	H	H	Low	Low	H	H	H	H	Low	Low	Low	Low	High	High	H	H	H
4232-48	1584.97	BALB x SM F2 (Female)	Low	H	High	High	High	H	Low	Low	H	H	H	H	H	H	H	Low	Low	Low	H	H	H	H	H	H	H	H	H	H	H	H	H	H	H	H	High	High	H	H	H	H	H	H	H	H	High	High	Low
4232-49	13695.4	BALB x SM F2 (Female)	H	Low	H	High	High	H	H	High	H	H	H	H	H	High	H	H	H	H	H	H	H	H	H	High	High	High	High	High	High	Low	H	H	H	High	H	H	H	H	High	High	High	High	H	H	H	H	H
4233-50	1998.11	BALB x SM F2 (Female)	H	H	H	High	High	H	Low	High	High	H	H	Low	Low	Low	Low	Low	Low	Low	High	High	High	High	High	High	High	High	H	H	H	H	H	H	Low	Low	H	High	High	High	High	High	High	High	High	High	High	High	H
4233-51	0	BALB x SM F2 (Female)	H	High	High	H	High	High	H	Low	Low	H	H	H	High	High	High	High	High	High	H	H	H	H	H	H	H	H	High	High	High	H	H	H	H	High	High	High	H	H	High	High	High	H	H	Low	Low	Low	Low
4233-53	4232.89	BALB x SM F2 (Female)	High	Low	H	H	H	Low	Low	Low	Low	Low	Low	Low	H	H	H	H	High	High	H	H	H	H	H	H	H	H	H	H	H	Low	Low	Low	Low	High	H	H	H	Low	Low	Low	Low	Low	H	H	High	High	H
4263-54	19764.2	BALB x SM F2 (Female)	H	H	H	H	H	H	Low	Low	Low	Low	Low	H	H	High	High	High	H	H	High	Low	Low	Low	Low	Low	Low	Low	Low	Low	H	Low	Low	Low	Low	Low	H	H	H	H	Low	Low	Low	H	H	H	H	H	H
4263-55	0	BALB x SM F2 (Female)	H	H	H	High	High	H	H	High	High	High	High	High	High	H	H	H	H	H	H	H	H	H	H	H	H	H	Low	H	H	Low	H	H	High	High	High	H	H	H	H	H	H	H	High	H	H	H	Low
4263-57	12476	BALB x SM F2 (Female)	H	High	H	High	High	High	Low	Low	Low	Low	Low	Low	H	H	H	H	H	H	H	High	High	High	High	High	High	High	High	High	High	Low	H	H	H	H	High	High	High	H	High	High	High	High	Low	Low	Low	Low	H
4263-58	2512.33	BALB x SM F2 (Female)	High	H	H	H	H	H	H	Low	Low	Low	Low	Low	H	H	High	High	High	High	High	High	High	High	High	High	High	High	High	High	H	H	High	High	High	H	H	H	High	High	High	High	H	H	H	H	H	H	H
4264-62	0	BALB x SM F2 (Female)	H	Low	Low	H	H	H	H	H	High	High	High	High	High	H	H	H	H	H	High	High	High	High	High	High	High	High	High	High	H	H	H	H	H	H	High	H	H	H	H	H	H	High	H	High	High	High	H
4266-64	3173.44	BALB x SM F2 (Female)	H	H	H	Low	Low	High	Low	Low	Low	H	H	H	H	H	H	H	H	H	High	H	H	H	H	H	H	H	H	H	H	High	H	H	H	H	H	H	H	H	H	H	H	H	High	H	H	H	H
4266-65	50352.7	BALB x SM F2 (Female)	H	High	High	Low	Low	High	High	High	High	H	H	H	H	H	H	H	H	H	Low	H	High	High	High	H	H	H	H	H	H	High	High	High	High	High	Low	Low	Low	Low	High	High	High	High	H	H	H	H	Low
4266-66	0	BALB x SM F2 (Female)	H	High	H	H	H	Low	H	High	High	H	H	H	H	H	H	H	H	H	High	High	High	High	High	Low	Low	Low	Low	Low	Low	H	Low	Low	Low	Low	H	H	H	H	Low	Low	Low	Low	H	H	Low	Low	H
4266-67	57316.2	BALB x SM F2 (Female)	H	H	H	H	H	Low	H	H	H	H	H	H	H	H	H	H	H	H	Low	Low	Low	Low	Low	Low	Low	Low	Low	Low	H	H	H	H	H	H	H	H	H	H	High	High	High	High	High	H	H	H	H
4269-68	3339.92	BALB x SM F2 (Female)	High	H	H	Low	Low	High	High	H	H	H	H	H	H	High	High	High	High	High	H	H	H	H	H	H	H	H	Low	H	H	H	H	H	H	H	H	H	H	H	H	H	H	Low	H	H	H	H	H
4269-69	399.325	BALB x SM F2 (Female)	High	H	H	H	H	Low	H	High	High	High	High	High	High	High	High	High	High	High	H	H	H	H	H	H	H	H	Low	H	Low	H	Low	Low	Low	Low	High	High	High	High	H	H	H	Low	High	High	High	H	H
4269-70	29565.2	BALB x SM F2 (Female)	High	High	High	H	H	Low	High	High	High	High	High	High	High	High	High	High	High	High	H	H	H	H	H	H	H	H	Low	H	H	High	High	High	High	High	H	H	H	H	High	High	High	High	Low	Low	Low	Low	Low
4269-71	44319.6	BALB x SM F2 (Female)	H	Low	H	High	High	H	H	High	High	High	High	High	High	H	H	H	H	H	H	H	H	H	H	H	Low	Low	H	H	H	H	H	H	H	High	H	Low	Low	Low	Low	Low	Low	High	H	H	H	H	H
4279-72	8613.27	BALB x SM F2 (Female)	H	High	H	High	High	H	H	Low	Low	Low	Low	Low	Low	Low	Low	Low	H	H	H	H	H	H	Low	Low	Low	Low	Low	Low	Low	H	H	H	H	High	H	H	H	H	H	H	H	H	H	H	H	H	H
4279-73	7889.7	BALB x SM F2 (Female)	H	Low	H	High	High	Low	Low	H	H	H	H	H	H	H	Low	Low	Low	H	Low	Low	Low	Low	H	H	H	Low	Low	Low	Low	H	H	H	High	High	H	H	H	H	H	H	H	H	H	H	H	High	High
4279-74	126906	BALB x SM F2 (Female)	High	High	H	High	High	Low	Low	Low	Low	Low	Low	H	H	H	H	H	High	High	Low	H	H	H	High	High	High	High	H	H	H	Low	H	H	High	High	H	H	Low	Low	H	H	H	H	High	High	High	High	Low
4279-75	3102.35	BALB x SM F2 (Female)	Low	H	H	Low	Low	Low	H	H	High	High	High	High	High	High	High	High	High	H	H	H	H	H	H	H	H	H	Low	Low	Low	High	H	H	H	H	H	H	H	Low	Low	Low	Low	Low	H	H	H	H	H
4279-76	31827	BALB x SM F2 (Female)	Low	High	High	High	High	H	H	High	Low	Low	Low	Low	Low	Low	Low	Low	Low	Low	Low	Low	H	H	H	H	H	H	H	H	H	Low	H	H	H	High	High	High	High	Low	Low	Low	Low	Low	Low	Low	Low	Low	Low
4280-78	0	BALB x SM F2 (Female)	H	Low	H	H	H	Low	High	High	High	High	High	H	H	Low	Low	Low	Low	Low	Low	H	H	H	H	H	H	H	Low	Low	H	High	High	High	High	H	H	H	H	H	H	H	H	H	H	High	High	High	High
4280-79	22310	BALB x SM F2 (Female)	H	Low	H	Low	Low	H	H	H	Low	Low	Low	Low	Low	Low	Low	Low	H	H	H	H	H	H	Low	Low	Low	Low	Low	Low	H	Low	Low	Low	Low	H	Low	Low	Low	Low	Low	Low	H	High	H	H	H	High	H
4280-80	10126.3	BALB x SM F2 (Female)	H	High	H	Low	Low	High	H	H	H	Low	H	H	H	H	H	High	High	High	H	H	H	H	High	High	High	High	High	High	High	Low	Low	Low	High	High	Low	Low	Low	Low	H	H	H	H	Low	Low	Low	Low	Low
4280-81	7091.66	BALB x SM F2 (Female)	Low	H	H	Low	Low	Low	Low	H	H	H	H	H	Low	Low	Low	Low	Low	Low	H	H	H	H	H	High	High	High	H	H	Low	H	H	H	H	H	H	H	H	Low	Low	Low	Low	Low	High	H	H	H	H
4287-83	17551.6	BALB x SM F2 (Female)	High	Low	H	High	High	High	H	Low	Low	Low	Low	Low	Low	H	High	High	High	High	H	High	H	H	H	H	H	H	H	H	H	H	H	H	H	High	High	High	High	High	High	High	High	High	H	H	High	High	High
4287-85	216909	BALB x SM F2 (Female)	H	High	H	H	H	High	High	H	H	H	H	High	High	High	High	High	H	H	Low	Low	Low	H	H	High	High	High	High	H	H	H	H	H	H	H	H	H	H	High	High	High	High	High	High	High	H	H	Low
4288-87	37331.6	BALB x SM F2 (Female)	H	H	H	H	H	H	Low	Low	Low	Low	Low	Low	High	High	H	H	H	H	High	High	High	High	High	High	High	High	High	H	Low	H	H	H	H	H	H	H	H	H	High	High	High	High	H	H	H	H	H
4288-90	48125	BALB x SM F2 (Female)	H	Low	High	High	High	Low	High	High	High	High	High	H	H	H	H	H	H	H	H	H	H	H	High	High	High	High	High	High	Low	H	H	H	H	High	Low	Low	Low	Low	Low	Low	Low	Low	High	High	High	High	H
4288-91	40476.2	BALB x SM F2 (Female)	Low	High	H	H	H	H	H	Low	Low	Low	Low	Low	Low	Low	Low	Low	Low	Low	H	H	H	H	H	Low	Low	Low	Low	Low	Low	H	H	H	H	H	Low	Low	Low	Low	Low	Low	Low	Low	Low	Low	Low	Low	Low
4289-92	11734.3	BALB x SM F2 (Female)	Low	Low	High	H	H	H	High	Low	Low	Low	Low	Low	Low	Low	Low	Low	Low	Low	Low	Low	Low	Low	H	H	H	H	High	High	High	High	High	High	High	High	Low	Low	Low	Low	Low	Low	Low	H	High	High	High	High	High
4289-94	13568.8	BALB x SM F2 (Female)	H	High	H	H	H	H	H	High	High	High	High	High	High	H	H	H	H	H	High	H	H	H	H	H	H	H	High	High	High	Low	Low	Low	Low	H	H	High	High	High	High	High	High	High	H	Low	Low	Low	Low
4289-95	48873.4	BALB x SM F2 (Female)	High	High	H	High	High	Low	High	H	H	H	H	High	High	High	High	High	High	High	Low	Low	Low	Low	High	High	High	High	High	High	High	Low	H	H	H	H	High	High	H	H	H	H	H	H	High	H	H	H	Low
4289-96	-	BALB x SM F2 (Female)	H	H	H	Low	Low	H	Low	High	High	High	High	H	H	H	H	H	H	H	H	H	H	H	High	High	High	High	Low	H	H	Low	Low	Low	Low	Low	H	H	High	High	High	High	High	High	H	H	H	H	H
4305-100	156012	BALB x SM F2 (Female)	Low	High	High	Low	Low	High	High	High	H	H	H	Low	Low	Low	Low	Low	Low	Low	H	H	High	High	High	High	High	High	H	H	H	H	H	H	High	H	Low	Low	Low	Low	Low	Low	Low	Low	Low	Low	Low	Low	Low
4305-101	16969.7	BALB x SM F2 (Female)	High	High	High	H	H	Low	H	Low	Low	Low	H	H	H	H	H	H	High	High	High	High	High	High	High	High	High	High	High	High	High	H	H	H	H	High	High	High	High	High	H	H	H	H	Low	Low	Low	Low	Low
4305-97	6855.29	BALB x SM F2 (Female)	High	High	H	H	H	Low	Low	H	H	H	H	H	H	High	High	High	High	High	H	H	H	H	H	H	High	High	High	H	H	H	H	H	H	High	H	H	H	H	H	H	H	H	Low	Low	Low	Low	Low
4305-98	0	BALB x SM F2 (Female)	Low	H	High	Low	Low	H	H	High	High	High	High	High	High	High	H	H	H	Low	H	H	H	H	Low	H	H	H	Low	H	High	Low	H	High	High	High	H	H	H	H	H	H	H	H	Low	Low	H	H	H
4306-103	6117.4	BALB x SM F2 (Female)	Low	Low	High	H	H	H	H	H	H	H	H	H	Low	Low	Low	Low	Low	Low	H	Low	H	H	H	H	H	H	H	H	H	H	H	H	H	H	H	H	H	H	High	High	High	High	High	High	High	High	Low
4306-104	0	BALB x SM F2 (Female)	Low	Low	H	Low	Low	High	Low	High	High	High	High	High	High	-	H	Low	Low	Low	Low	Low	Low	Low	Low	Low	Low	Low	H	Low	Low	Low	H	H	H	H	H	High	High	High	H	H	H	High	Low	H	High	High	H
4317-109	7788.5	BALB x SM F2 (Female)	High	H	H	H	H	H	Low	H	H	H	H	H	High	High	High	High	High	High	High	Low	Low	Low	Low	Low	Low	Low	Low	Low	H	H	H	H	High	High	H	H	H	Low	H	H	H	H	Low	Low	Low	H	H
4317-110	2879.03	BALB x SM F2 (Female)	H	H	Low	Low	Low	High	H	H	H	High	High	High	High	High	High	High	High	High	H	H	H	H	H	H	H	H	Low	H	H	H	Low	Low	H	H	H	H	Low	H	H	H	H	H	High	High	H	H	H
4317-111	158009	BALB x SM F2 (Female)	High	Low	Low	Low	Low	H	H	H	H	H	H	H	H	H	H	H	H	H	Low	Low	H	H	H	H	H	H	High	High	High	H	H	H	Low	Low	Low	Low	H	H	H	H	H	Low	High	High	High	High	High
4318-112	15075.6	BALB x SM F2 (Female)	Low	H	Low	High	High	Low	H	H	H	Low	Low	Low	Low	Low	Low	Low	Low	Low	H	Low	Low	Low	Low	Low	Low	Low	Low	Low	Low	H	High	High	High	High	High	High	High	High	H	H	H	H	H	H	H	H	High
4318-113	58271.5	BALB x SM F2 (Female)	H	High	High	H	H	H	High	Low	High	High	High	High	High	H	H	H	H	H	High	H	H	H	H	H	H	H	Low	H	H	Low	Low	Low	Low	Low	Low	Low	Low	Low	Low	Low	Low	Low	Low	Low	Low	Low	Low
4318-114	2047.56	BALB x SM F2 (Female)	Low	Low	Low	Low	Low	Low	Low	H	H	H	H	H	H	H	H	H	H	H	H	H	H	H	H	H	Low	Low	Low	Low	Low	H	H	H	H	H	H	H	Low	Low	Low	Low	H	H	High	High	High	High	High
4318-115	0	BALB x SM F2 (Female)	H	Low	Low	H	H	Low	Low	High	High	High	High	High	High	High	High	High	High	High	High	H	H	H	H	H	H	H	H	H	High	Low	H	H	H	H	H	H	H	H	H	H	H	H	H	H	H	High	High
4318-116	49753.8	BALB x SM F2 (Female)	Low	H	H	High	High	H	High	High	High	High	High	H	H	H	H	H	Low	Low	H	Low	Low	Low	Low	Low	Low	Low	-	High	High	Low	Low	Low	Low	Low	High	High	High	High	High	High	H	H	H	H	H	H	H
4328-117	45214.4	BALB x SM F2 (Female)	H	High	High	Low	Low	H	H	Low	Low	Low	Low	Low	Low	Low	Low	Low	H	H	H	H	H	H	Low	Low	Low	Low	H	H	H	H	H	H	High	High	High	H	H	H	H	H	H	High	H	Low	Low	Low	Low
4328-118	4943.09	BALB x SM F2 (Female)	H	Low	Low	H	H	Low	Low	H	H	H	H	H	H	H	H	H	H	H	Low	Low	Low	Low	Low	H	H	H	H	H	H	H	H	H	H	H	Low	Low	Low	H	H	H	H	H	High	High	H	H	High
4328-120	23058	BALB x SM F2 (Female)	High	H	H	H	H	Low	H	H	H	H	H	High	High	High	High	High	High	High	H	H	H	H	H	Low	Low	Low	Low	Low	Low	Low	Low	Low	Low	Low	H	H	H	Low	Low	Low	Low	Low	High	H	H	H	H
4329-124	3722.83	BALB x SM F2 (Female)	High	Low	H	H	H	Low	H	Low	Low	Low	Low	H	High	High	High	High	High	High	Low	Low	Low	Low	Low	Low	Low	Low	H	High	High	H	Low	Low	Low	H	Low	Low	Low	Low	Low	Low	Low	-	High	High	High	High	Low
4329-125	1449.87	BALB x SM F2 (Female)	H	H	Low	Low	Low	Low	Low	H	H	H	H	H	Low	Low	H	H	H	H	High	Low	Low	Low	Low	Low	Low	Low	Low	Low	Low	H	H	H	High	High	High	High	High	High	High	High	High	High	H	H	H	H	Low
4329-125	1449.87	BALB x SM F2 (Female)	H	H	Low	Low	Low	H	H	H	H	H	H	H	Low	Low	H	H	H	H	High	Low	Low	Low	Low	Low	Low	Low	Low	Low	Low	H	H	H	High	High	High	High	High	High	High	High	High	High	H	H	H	H	Low
4329-125	1449.87	BALB x SM F2 (Female)	H	H	Low	Low	Low	Low	Low	H	H	H	H	H	Low	Low	H	H	H	H	High	Low	Low	Low	Low	Low	Low	Low	Low	Low	Low	H	H	H	High	High	High	High	High	High	High	High	High	High	H	H	H	H	Low
4329-125	1449.87	BALB x SM F2 (Female)	H	H	Low	Low	Low	H	H	H	H	H	H	H	Low	Low	H	H	H	H	High	Low	Low	Low	Low	Low	Low	Low	Low	Low	Low	H	H	H	High	High	High	High	High	High	High	High	High	High	H	H	H	H	Low
4329-126	3937.11	BALB x SM F2 (Female)	H	Low	H	H	H	H	High	H	H	H	H	H	H	H	H	H	H	H	H	H	H	H	H	H	H	H	High	High	H	H	H	H	H	High	H	H	Low	Low	H	H	H	H	H	H	High	High	High
4331-127	7011.24	BALB x SM F2 (Female)	H	Low	Low	High	High	H	High	H	H	H	H	H	H	Low	Low	H	H	H	Low	H	High	High	High	High	High	High	H	H	H	Low	Low	Low	Low	Low	High	High	High	High	H	H	H	H	High	High	High	High	High
4331-128	18659.8	BALB x SM F2 (Female)	High	H	Low	H	H	H	Low	High	High	High	High	H	H	H	H	H	H	High	Low	H	H	H	H	H	H	H	H	H	H	High	Low	Low	Low	Low	Low	Low	Low	Low	Low	Low	H	High	Low	H	H	H	H
4331-129	48713.7	BALB x SM F2 (Female)	High	H	H	Low	Low	H	H	H	H	High	High	High	High	High	High	High	High	High	H	H	Low	Low	H	H	H	H	Low	H	H	Low	Low	Low	H	High	H	H	H	H	Low	Low	Low	Low	H	H	H	H	Low
4331-131	1131.9	BALB x SM F2 (Female)	H	Low	Low	Low	Low	H	H	Low	Low	Low	Low	Low	H	H	H	H	H	H	H	H	H	H	H	H	H	H	H	H	H	High	High	High	High	High	H	H	H	H	Low	Low	H	H	High	High	High	High	High
4332-133	102583	BALB x SM F2 (Female)	High	H	H	H	H	H	Low	H	H	H	H	H	H	H	H	H	H	H	High	High	High	High	H	H	H	H	Low	Low	H	High	High	High	High	High	Low	H	H	H	High	High	High	High	H	H	H	H	H
4332-135	0	BALB x SM F2 (Female)	H	High	High	H	H	H	H	H	H	H	H	H	H	H	H	H	H	H	High	H	High	High	High	High	High	High	High	H	H	Low	Low	Low	H	H	High	High	H	H	H	High	High	High	H	H	Low	Low	Low
4332-136	2213.55	BALB x SM F2 (Female)	H	High	H	H	H	H	H	H	H	H	H	H	H	H	H	H	H	H	Low	H	H	H	H	H	High	High	High	High	High	High	H	H	H	Low	High	High	High	H	Low	Low	Low	Low	Low	Low	Low	Low	H
4336-139	1100.28	BALB x SM F2 (Female)	H	Low	H	H	H	H	H	H	High	High	High	High	High	High	High	High	High	High	H	H	H	H	H	Low	Low	Low	H	Low	Low	H	H	H	H	H	H	Low	Low	Low	Low	Low	Low	Low	High	High	High	High	High
4336-140	6552.29	BALB x SM F2 (Female)	Low	Low	High	Low	Low	Low	H	Low	Low	Low	Low	Low	Low	Low	Low	Low	Low	Low	H	High	H	H	H	H	H	H	High	High	High	H	Low	Low	Low	H	H	H	H	Low	Low	Low	Low	Low	H	H	H	H	High
4336-141	134373	BALB x SM F2 (Female)	H	High	H	H	H	Low	High	H	H	H	H	H	Low	Low	H	H	H	H	H	H	H	H	H	High	High	High	High	High	High	H	High	High	H	H	H	H	H	H	H	H	High	High	Low	Low	Low	Low	Low
4336-142	0	BALB x SM F2 (Female)	H	Low	H	H	H	H	H	H	H	H	H	Low	Low	H	H	H	H	H	H	H	High	High	High	High	High	High	High	High	H	H	H	H	H	High	High	High	High	High	H	H	H	H	High	High	High	High	High
4337-143	8958.1	BALB x SM F2 (Female)	Low	H	High	Low	Low	H	H	H	Low	Low	Low	Low	Low	Low	Low	Low	Low	Low	H	H	H	H	H	H	H	H	Low	H	H	H	H	H	H	High	Low	Low	Low	H	H	H	H	H	H	H	H	H	H
4337-144	40618.2	BALB x SM F2 (Female)	H	High	High	H	H	High	H	H	High	High	High	H	H	H	H	H	H	H	H	H	H	H	High	High	High	High	High	High	High	H	H	H	H	H	Low	Low	Low	Low	Low	Low	Low	Low	Low	Low	Low	Low	Low
4337-145	21176.4	BALB x SM F2 (Female)	H	H	Low	H	H	H	Low	Low	H	H	H	H	H	H	H	H	H	H	H	H	H	H	H	H	H	H	H	H	Low	H	H	H	H	Low	Low	Low	Low	H	H	H	H	H	H	H	H	H	H
4366-146	8308.34	BALB x SM F2 (Female)	High	High	High	Low	Low	Low	H	Low	H	H	H	High	High	High	High	High	High	High	H	Low	H	H	H	Low	Low	Low	Low	H	High	H	H	H	H	H	High	H	H	H	H	H	High	High	H	Low	Low	Low	Low
4366-146	8308.34	BALB x SM F2 (Female)	High	High	High	Low	Low	Low	H	Low	H	H	H	High	High	High	High	High	High	High	H	Low	H	H	H	Low	Low	Low	Low	H	High	H	H	H	H	H	High	H	H	H	H	H	High	High	H	Low	Low	Low	Low
4381-149	-	BALB x SM F2 (Female)	High	High	H	Low	Low	H	H	H	H	H	H	High	High	High	High	High	High	High	H	H	H	H	H	-	H	H	Low	H	High	H	High	High	High	H	Low	H	Low	H	H	H	Low	H	Low	Low	Low	Low	Low
4381-150	1824.9	BALB x SM F2 (Female)	High	H	High	High	High	H	High	High	High	High	High	H	H	H	H	H	H	H	High	High	High	High	H	H	H	H	H	H	Low	Low	H	Low	Low	Low	High	High	High	High	High	High	H	H	High	High	High	High	H
4381-151	0	BALB x SM F2 (Female)	H	Low	H	High	High	H	H	H	H	H	H	H	H	H	H	H	H	H	H	H	H	H	H	Low	Low	Low	Low	Low	Low	H	H	H	H	H	H	H	Low	H	H	H	H	H	H	H	High	High	H
4381-152	45685.7	BALB x SM F2 (Female)	High	Low	H	H	High	H	H	Low	H	H	H	H	H	H	H	H	H	High	High	H	H	H	H	H	H	H	H	H	Low	H	H	H	H	H	H	H	H	Low	Low	Low	H	H	High	High	High	High	H
4381-153	14901.5	BALB x SM F2 (Female)	Low	H	H	Low	Low	High	H	Low	Low	Low	Low	Low	Low	Low	Low	Low	Low	Low	H	H	H	H	H	High	High	High	High	High	High	H	Low	Low	Low	Low	H	H	H	H	H	H	H	H	H	H	H	H	Low
4387-154	-	BALB x SM F2 (Female)	High	H	H	H	H	High	High	H	H	H	H	H	High	High	High	High	High	High	H	H	H	H	H	Low	Low	Low	Low	Low	H	H	H	H	H	H	High	High	High	High	High	High	High	High	H	H	H	H	H
4387-155	0	BALB x SM F2 (Female)	High	High	High	H	H	H	H	H	H	H	H	H	High	High	High	High	High	High	High	High	H	H	H	H	H	H	H	H	H	H	High	High	High	High	Low	Low	Low	Low	Low	Low	Low	Low	Low	Low	Low	Low	Low
4387-156	93219.5	BALB x SM F2 (Female)	H	H	Low	High	High	Low	Low	H	H	Low	Low	Low	Low	Low	Low	Low	Low	Low	H	H	H	H	Low	Low	Low	Low	H	H	H	High	High	High	H	H	H	H	H	H	Low	Low	Low	Low	H	Low	Low	Low	High
4387-157	5866.09	BALB x SM F2 (Female)	High	Low	H	H	H	High	Low	H	Low	Low	Low	Low	H	H	H	High	High	High	Low	H	High	High	High	High	High	High	High	High	High	H	H	H	H	H	H	H	H	Low	Low	Low	Low	H	H	H	High	High	High
4387-158	0	BALB x SM F2 (Female)	H	H	Low	High	High	High	H	Low	Low	Low	Low	Low	Low	Low	Low	Low	Low	Low	H	H	H	H	H	H	H	H	High	High	High	High	H	H	H	H	Low	Low	Low	Low	Low	Low	Low	Low	H	H	H	H	H
4388-159	0	BALB x SM F2 (Female)	Low	Low	Low	H	H	H	H	Low	Low	Low	Low	Low	H	H	H	H	Low	Low	Low	Low	Low	Low	Low	Low	Low	Low	Low	Low	H	H	Low	Low	Low	Low	H	High	High	High	High	High	High	High	H	H	H	H	High
4388-160	7731.7	BALB x SM F2 (Female)	H	Low	H	High	High	Low	H	Low	Low	Low	H	H	H	H	H	H	H	H	H	High	High	High	High	High	High	High	H	H	H	Low	Low	Low	Low	Low	H	H	H	H	High	High	High	H	H	H	H	High	Low
4388-161	88400.8	BALB x SM F2 (Female)	H	-	H	H	H	High	High	H	Low	-	Low	Low	Low	H	H	H	H	H	H	H	H	H	Low	Low	Low	Low	H	H	H	Low	Low	Low	Low	H	High	-	High	High	H	H	H	H	H	Low	Low	Low	Low
4388-162	684.43	BALB x SM F2 (Female)	H	High	High	H	H	High	Low	H	H	H	H	H	H	H	H	H	H	H	High	High	High	High	High	High	High	High	High	High	High	High	H	H	H	Low	H	H	Low	Low	Low	Low	Low	Low	Low	Low	Low	Low	Low
4388-163	0	BALB x SM F2 (Female)	Low	H	H	H	H	H	H	Low	Low	Low	Low	Low	Low	Low	Low	Low	Low	Low	High	High	H	H	H	H	H	H	Low	H	High	High	High	High	H	H	H	H	H	High	H	H	H	Low	H	H	H	H	H
4390-165	20288.4	BALB x SM F2 (Female)	High	High	H	H	H	H	H	High	High	High	High	High	High	High	High	High	High	High	H	High	High	High	High	High	High	H	H	H	Low	High	High	High	High	H	H	H	H	H	H	H	H	H	H	H	H	H	H
4390-166	0	BALB x SM F2 (Female)	H	Low	High	H	H	H	High	Low	Low	Low	Low	H	H	H	H	H	H	H	H	H	H	H	H	High	High	High	High	High	H	Low	Low	Low	Low	Low	High	High	High	High	High	High	High	H	High	High	High	High	High
4390-167	0	BALB x SM F2 (Female)	High	H	H	H	H	High	High	H	High	High	High	High	High	High	High	High	High	High	Low	H	H	H	H	H	H	H	High	High	High	Low	H	H	H	H	H	H	H	High	H	H	H	H	H	H	H	H	Low
4402-168	6594.67	BALB x SM F2 (Female)	Low	High	H	Low	Low	H	H	H	Low	Low	Low	Low	H	H	H	H	H	H	H	Low	Low	H	H	H	H	H	Low	H	H	High	H	H	H	H	H	H	H	High	High	High	High	High	Low	Low	Low	Low	H
4402-169	127932	BALB x SM F2 (Female)	H	H	H	High	High	H	Low	H	High	High	High	High	H	H	H	H	H	H	H	Low	Low	Low	Low	Low	Low	Low	Low	Low	Low	High	High	High	High	High	H	H	H	H	High	High	High	High	Low	Low	Low	Low	H
4402-170	0	BALB x SM F2 (Female)	Low	Low	Low	H	H	H	H	High	H	H	Low	Low	Low	Low	Low	Low	Low	Low	H	H	H	H	H	Low	Low	Low	Low	Low	H	High	High	High	High	High	H	H	Low	Low	Low	Low	H	H	H	H	H	High	High
4402-171	17173.7	BALB x SM F2 (Female)	H	High	H	H	H	H	H	H	H	Low	Low	Low	Low	H	H	H	H	H	Low	Low	H	H	H	H	H	H	-	High	High	Low	H	H	H	H	Low	H	H	H	High	High	High	High	Low	Low	Low	Low	H
4402-172	106094	BALB x SM F2 (Female)	H	H	High	High	High	Low	High	High	High	H	H	H	H	H	H	H	H	H	High	High	High	High	High	High	High	High	High	High	High	H	High	High	High	H	High	H	High	H	H	H	H	H	Low	Low	Low	Low	H
4416-174	5797.73	BALB x SM F2 (Female)	Low	H	High	Low	Low	Low	H	Low	Low	Low	Low	Low	Low	Low	Low	Low	Low	Low	Low	Low	Low	Low	Low	Low	H	H	H	H	High	Low	H	H	H	High	H	H	H	High	H	H	H	H	High	High	High	High	H
4416-176	0	BALB x SM F2 (Female)	H	H	H	H	H	High	High	H	H	H	H	Low	Low	Low	H	H	H	H	Low	H	H	H	H	H	H	H	Low	Low	Low	Low	H	H	H	High	High	High	High	High	High	High	High	High	Low	Low	Low	H	Low
4416-177	32805.4	BALB x SM F2 (Female)	High	H	H	High	High	H	Low	High	High	H	H	H	H	H	High	High	High	High	Low	H	H	H	H	H	H	H	H	Low	Low	High	H	H	Low	Low	H	H	H	H	High	High	High	High	Low	H	H	H	H
4427-178	8394.83	BALB x SM F2 (Female)	H	H	H	Low	Low	H	Low	H	H	H	H	H	H	H	H	H	H	H	High	H	H	H	H	H	H	H	Low	Low	Low	High	High	H	H	Low	High	High	High	High	High	High	H	H	H	H	H	H	H
4427-179	0	BALB x SM F2 (Female)	H	Low	Low	H	H	H	H	H	H	H	H	H	H	H	H	H	H	H	Low	Low	H	H	H	H	H	H	H	H	Low	Low	Low	Low	Low	Low	High	High	High	High	H	H	H	H	H	High	High	High	H
4427-180	0	BALB x SM F2 (Female)	Low	High	H	Low	Low	H	Low	H	H	H	H	Low	Low	Low	Low	Low	Low	Low	High	High	High	High	High	High	High	High	Low	Low	Low	Low	Low	Low	Low	H	Low	Low	Low	Low	High	High	High	High	Low	Low	Low	Low	Low
4427-181	0	BALB x SM F2 (Female)	Low	H	High	High	High	High	Low	High	H	H	H	H	Low	Low	Low	Low	Low	Low	H	H	H	H	H	H	H	H	Low	Low	Low	Low	Low	Low	H	High	H	H	H	H	Low	Low	Low	Low	High	H	H	H	Low
4427-182	127292	BALB x SM F2 (Female)	H	H	H	H	H	Low	H	H	H	H	H	H	Low	Low	H	H	H	H	H	H	H	H	H	High	High	High	H	H	H	H	H	Low	Low	H	H	High	High	H	H	H	H	Low	H	H	Low	Low	Low
4428-183	0	BALB x SM F2 (Female)	High	Low	Low	H	H	High	H	H	Low	Low	H	H	H	H	H	H	H	H	H	Low	Low	Low	Low	Low	Low	Low	Low	Low	Low	High	High	High	High	High	Low	Low	Low	Low	Low	Low	Low	Low	H	H	H	H	H
4428-184	0	BALB x SM F2 (Female)	H	H	H	High	High	Low	H	H	High	High	High	High	High	High	High	H	H	H	H	H	H	H	H	H	H	H	Low	H	High	Low	H	H	H	H	High	High	Low	Low	H	H	H	H	H	High	High	H	H
4428-185	6062.26	BALB x SM F2 (Female)	H	H	H	H	H	H	Low	H	H	H	H	Low	Low	Low	Low	H	H	H	H	H	High	High	High	H	H	H	H	H	Low	Low	H	H	H	High	H	H	H	H	High	High	High	High	Low	Low	H	H	H
4428-186	22604.3	BALB x SM F2 (Female)	High	H	H	Low	Low	High	Low	Low	Low	Low	Low	Low	Low	High	High	High	High	High	H	H	H	H	High	High	High	High	H	H	H	H	H	H	H	High	H	H	H	H	H	H	H	High	H	H	H	H	High
4428-187	3717.5	BALB x SM F2 (Female)	Low	High	H	H	H	H	Low	H	Low	Low	Low	High	High	High	High	High	H	H	High	High	H	H	H	H	H	H	High	High	High	H	H	H	H	H	High	High	High	High	High	High	H	H	Low	Low	Low	Low	Low
4437-189	22317.2	BALB x SM F2 (Female)	H	Low	High	H	H	H	High	Low	Low	Low	Low	Low	Low	Low	H	H	H	H	High	H	Low	Low	Low	Low	Low	Low	Low	Low	Low	H	H	H	High	High	Low	Low	H	H	H	H	H	High	High	High	High	High	H
4437-190	0	BALB x SM F2 (Female)	H	Low	H	H	H	Low	H	Low	Low	Low	Low	Low	Low	Low	Low	Low	Low	Low	High	H	H	H	H	H	H	H	Low	Low	Low	H	H	H	H	H	H	H	Low	Low	Low	Low	Low	Low	H	H	H	High	H
4452-194	22353.3	BALB x SM F2 (Female)	Low	Low	H	H	H	H	H	H	Low	Low	Low	Low	Low	Low	Low	Low	Low	Low	Low	Low	Low	Low	Low	Low	Low	Low	Low	Low	Low	Low	Low	Low	Low	H	High	High	High	High	H	H	H	H	High	High	High	High	H
4452-195	54352.4	BALB x SM F2 (Female)	High	Low	Low	High	High	Low	H	H	H	H	H	Low	Low	H	High	High	High	High	H	H	H	H	Low	Low	Low	Low	Low	Low	Low	H	High	High	High	High	High	High	High	High	H	H	H	Low	H	H	H	H	High
4452-196	0	BALB x SM F2 (Female)	Low	H	H	H	H	High	Low	Low	Low	Low	Low	H	H	H	Low	Low	Low	Low	H	Low	Low	Low	Low	Low	Low	Low	Low	Low	Low	Low	H	H	H	H	H	H	H	High	High	High	High	High	H	H	H	H	H
4452-198	9629.67	BALB x SM F2 (Female)	Low	Low	Low	H	H	H	Low	H	H	H	H	H	Low	Low	Low	Low	Low	Low	H	H	H	H	H	H	H	H	Low	Low	H	H	H	H	Low	Low	H	Low	Low	Low	Low	Low	Low	Low	Low	Low	Low	H	High
4454-199	18094.8	BALB x SM F2 (Female)	H	H	H	High	High	H	H	H	Low	Low	Low	Low	Low	Low	Low	Low	Low	Low	H	High	High	High	H	H	H	H	H	H	Low	H	H	H	H	H	H	H	H	H	H	H	H	H	H	H	H	H	H
4454-201	16766.8	BALB x SM F2 (Female)	Low	High	High	H	H	High	High	H	Low	Low	H	H	H	H	Low	Low	Low	Low	High	High	High	High	High	High	High	High	High	High	H	High	High	High	High	H	Low	Low	Low	Low	Low	Low	Low	Low	H	H	Low	Low	Low
4454-202	14579.5	BALB x SM F2 (Female)	H	H	H	H	H	High	Low	Low	Low	Low	Low	Low	Low	Low	Low	Low	Low	Low	H	H	H	High	High	High	High	High	High	High	High	Low	H	H	H	H	Low	Low	Low	Low	H	H	H	H	High	High	High	High	H
4454-203	17730	BALB x SM F2 (Female)	H	High	H	H	H	Low	Low	H	H	H	H	H	H	High	H	H	H	H	H	H	H	H	H	H	High	High	High	High	High	H	Low	Low	Low	Low	H	H	H	H	H	H	H	H	H	H	H	H	H
4469-208	6743.38	BALB x SM F2 (Female)	Low	H	H	Low	Low	H	H	H	High	High	High	High	H	H	H	H	H	H	High	H	H	H	H	H	H	H	H	High	High	H	H	H	H	H	H	H	H	H	H	H	H	H	High	High	High	H	H
4480-209	0	BALB x SM F2 (Female)	Low	H	H	H	H	H	High	Low	Low	Low	H	H	H	H	H	H	Low	Low	High	High	High	High	High	High	High	High	High	H	H	H	H	H	Low	Low	Low	H	High	High	High	High	High	H	Low	Low	Low	H	Low
4480-210	10784.4	BALB x SM F2 (Female)	High	Low	H	H	H	H	High	High	High	High	High	H	H	H	H	H	H	H	Low	H	H	H	H	High	High	High	Low	H	H	Low	Low	Low	H	H	High	High	H	H	H	H	H	H	High	High	High	High	Low
4480-212	86554.3	BALB x SM F2 (Female)	H	High	High	High	High	H	Low	Low	Low	Low	Low	Low	Low	Low	Low	Low	Low	Low	High	H	H	H	H	H	H	H	Low	H	H	Low	H	H	H	H	Low	H	H	H	High	High	High	High	Low	Low	Low	Low	Low
4480-213	10394.8	BALB x SM F2 (Female)	High	High	H	Low	Low	High	Low	H	H	H	H	H	H	H	H	H	High	High	High	High	High	High	High	High	High	High	High	High	H	H	H	H	H	H	H	H	H	H	H	H	H	H	High	High	High	H	Low
4482-214	-	BALB x SM F2 (Female)	Low	Low	Low	H	H	H	H	Low	Low	Low	Low	Low	H	H	H	H	H	Low	High	High	H	H	H	H	H	H	Low	H	Low	H	High	High	H	H	H	H	High	High	High	High	High	High	High	High	High	High	High
4482-215	7943.47	BALB x SM F2 (Female)	Low	Low	Low	High	High	Low	H	High	H	H	H	H	Low	Low	Low	Low	Low	Low	H	Low	Low	Low	Low	Low	Low	Low	Low	Low	Low	H	H	H	High	High	Low	H	H	H	H	H	H	H	Low	Low	Low	H	High
4482-216	11664	BALB x SM F2 (Female)	High	High	High	High	High	Low	H	High	High	High	High	High	High	High	High	High	High	High	H	H	H	H	High	High	High	High	High	High	High	High	High	High	High	High	High	Low	Low	Low	Low	Low	Low	Low	Low	Low	Low	Low	Low
4482-217	0	BALB x SM F2 (Female)	High	Low	Low	Low	Low	High	High	H	H	H	H	High	High	High	High	High	High	High	H	H	Low	Low	Low	Low	Low	Low	High	High	H	Low	H	H	H	H	H	H	H	Low	H	H	H	H	High	High	High	High	High
4482-218	68614	BALB x SM F2 (Female)	H	Low	H	High	High	Low	High	H	H	H	H	H	H	High	High	H	H	H	Low	H	H	High	High	High	High	High	High	High	High	High	High	High	High	High	H	H	H	H	H	H	H	High	Low	H	High	High	H
4483-219	-	BALB x SM F2 (Female)	Low	High	High	Low	Low	Low	H	High	High	High	High	High	High	H	H	Low	Low	Low	H	H	H	H	H	H	Low	Low	Low	Low	Low	High	High	High	High	H	High	H	H	H	H	H	H	H	Low	Low	Low	Low	Low
4483-221	0	BALB x SM F2 (Female)	High	H	H	Low	Low	H	H	Low	H	H	H	H	H	H	H	High	High	High	Low	Low	Low	Low	H	H	H	H	H	H	H	H	H	H	H	High	H	H	H	H	H	H	H	H	H	H	H	H	H
4483-222	13883.4	BALB x SM F2 (Female)	High	H	Low	H	H	H	Low	High	High	High	High	High	High	High	High	High	High	High	High	High	H	H	H	H	High	High	High	High	High	High	High	H	H	Low	Low	Low	Low	Low	H	H	H	H	Low	Low	Low	Low	H
4483-223	-	BALB x SM F2 (Female)	H	H	Low	H	H	H	H	High	High	High	High	H	Low	Low	H	H	H	H	H	Low	Low	Low	Low	Low	Low	Low	Low	Low	H	H	Low	Low	H	H	H	H	High	High	High	High	High	High	Low	Low	Low	Low	H
4484-224	34681.9	BALB x SM F2 (Female)	High	High	High	H	H	H	H	Low	Low	Low	Low	Low	H	H	High	High	High	High	Low	Low	Low	Low	H	H	H	H	H	H	Low	H	H	H	H	H	High	H	H	H	H	H	High	High	H	H	H	H	Low
4484-225	2328.3	BALB x SM F2 (Female)	Low	H	Low	Low	Low	High	Low	H	High	High	High	High	High	High	H	H	H	H	H	H	H	H	H	H	H	H	Low	H	H	Low	H	H	High	High	Low	Low	Low	Low	H	H	H	H	H	H	H	H	H
4484-226	81032.7	BALB x SM F2 (Female)	Low	High	High	Low	Low	Low	Low	Low	Low	Low	Low	Low	Low	H	H	H	H	H	H	H	H	H	Low	Low	Low	Low	H	High	High	H	H	H	Low	Low	H	H	H	H	H	H	H	H	H	H	H	H	Low
4484-227	6286.94	BALB x SM F2 (Female)	High	H	High	High	High	H	Low	High	H	H	H	H	H	H	H	H	H	H	High	High	High	High	High	High	High	High	High	High	High	Low	H	H	H	H	High	High	High	High	H	H	H	H	H	H	H	H	H
4498-228	31103.6	BALB x SM F2 (Female)	H	H	H	H	H	Low	Low	Low	Low	Low	Low	Low	Low	Low	Low	Low	Low	Low	H	H	H	H	H	H	H	H	H	H	H	High	High	High	High	H	High	High	High	High	Low	Low	Low	Low	Low	Low	H	H	H
4498-229	0	BALB x SM F2 (Female)	H	H	H	High	High	H	H	High	High	High	High	High	High	High	High	High	H	H	H	H	H	H	H	H	H	H	H	H	H	H	H	H	H	H	H	H	H	H	Low	Low	Low	Low	H	H	H	H	Low
4498-230	32864	BALB x SM F2 (Female)	H	Low	H	H	H	H	High	H	Low	Low	H	H	H	H	H	H	H	H	H	H	H	H	H	H	H	H	H	H	H	Low	Low	Low	Low	Low	Low	Low	Low	Low	High	High	High	High	Low	Low	H	H	H
4498-231	10964.7	BALB x SM F2 (Female)	Low	H	H	Low	Low	High	H	Low	Low	Low	Low	Low	Low	Low	Low	Low	Low	Low	H	H	H	H	High	High	High	High	High	High	High	H	H	H	H	H	H	H	H	H	H	H	H	H	H	H	H	H	Low
4498-232	-	BALB x SM F2 (Female)	Low	H	H	H	H	Low	H	Low	Low	Low	Low	Low	Low	Low	Low	Low	Low	Low	Low	H	H	H	H	H	H	H	High	High	High	Low	High	High	High	High	High	High	High	High	H	H	H	H	H	H	H	H	Low
4500-233	14764.2	BALB x SM F2 (Female)	H	H	H	Low	Low	H	Low	H	H	H	H	H	H	H	H	H	H	H	High	High	High	High	H	H	H	H	H	H	Low	H	Low	Low	Low	Low	H	H	H	H	H	H	H	H	High	High	High	High	H
4500-234	0	BALB x SM F2 (Female)	High	Low	H	High	High	H	H	Low	Low	Low	Low	Low	Low	H	Low	Low	Low	Low	High	Low	Low	Low	Low	Low	H	H	Low	Low	Low	H	High	High	High	High	High	High	H	H	H	H	H	H	H	H	High	High	H
4500-235	33211	BALB x SM F2 (Female)	High	H	H	H	H	High	Low	High	High	High	High	High	High	High	High	High	High	High	H	H	H	H	H	H	H	H	H	H	H	H	H	H	H	H	High	High	H	H	H	H	H	H	High	High	High	High	H
4500-236	154652	BALB x SM F2 (Female)	H	H	High	High	High	H	H	H	H	H	H	H	High	High	H	H	H	H	H	H	High	High	H	H	H	H	High	High	High	H	High	High	High	High	Low	Low	H	H	H	H	H	Low	High	H	H	H	H
4512-237	-	BALB x SM F2 (Female)	High	H	H	High	High	H	H	H	H	H	H	H	High	High	High	High	High	High	Low	Low	Low	Low	Low	H	H	H	H	H	H	H	H	Low	Low	Low	High	High	High	High	H	H	H	H	High	High	H	H	H
4512-239	12651.9	BALB x SM F2 (Female)	High	High	High	H	H	H	H	Low	Low	Low	Low	Low	H	H	H	H	H	High	H	H	H	H	High	High	High	High	High	High	High	H	Low	Low	Low	H	H	H	Low	Low	H	H	High	High	Low	Low	Low	Low	Low
4512-240	57123.5	BALB x SM F2 (Female)	H	H	High	H	H	H	H	Low	Low	Low	Low	Low	Low	H	H	H	H	H	Low	Low	Low	Low	Low	Low	Low	Low	H	H	H	Low	Low	Low	Low	Low	H	High	High	High	H	H	H	H	H	H	H	H	H
4514-243	1164.13	BALB x SM F2 (Female)	Low	Low	H	Low	Low	H	High	Low	H	H	H	H	H	H	H	H	Low	Low	Low	H	H	H	H	H	H	H	Low	H	H	H	High	High	High	Low	Low	H	H	High	High	High	H	H	High	High	High	High	High
4514-245	0	BALB x SM F2 (Female)	Low	Low	High	Low	Low	High	H	H	H	High	High	High	High	High	High	High	H	Low	H	H	H	H	H	H	H	H	Low	High	High	H	High	High	High	High	H	H	H	High	High	High	High	High	High	High	High	High	High
4514-246	77300.7	BALB x SM F2 (Female)	High	Low	H	H	H	H	High	H	Low	Low	Low	Low	Low	H	H	H	H	H	Low	Low	H	H	High	High	High	High	High	High	High	H	High	High	High	H	H	H	H	H	H	H	H	H	High	High	High	High	High
4529-247	0	BALB x SM F2 (Female)	High	H	H	H	H	High	Low	H	H	H	H	H	H	High	High	High	High	High	H	H	H	H	High	High	High	High	H	H	H	H	H	H	H	Low	H	H	H	H	H	H	High	High	H	H	H	H	Low
4529-248	32077.5	BALB x SM F2 (Female)	High	Low	Low	Low	Low	H	High	H	H	H	H	High	High	High	High	High	High	High	Low	Low	Low	Low	H	H	H	H	H	H	Low	H	Low	Low	Low	Low	H	H	Low	Low	Low	Low	Low	Low	High	High	High	High	High
4529-249	45918.3	BALB x SM F2 (Female)	High	Low	Low	High	High	H	Low	High	H	H	H	H	H	High	High	High	High	High	H	H	H	H	High	High	High	High	High	H	H	H	H	H	H	High	H	High	High	High	High	High	High	High	H	High	High	High	High
4529-250	0	BALB x SM F2 (Female)	H	Low	Low	Low	Low	H	High	Low	Low	Low	Low	Low	Low	H	H	H	H	H	High	High	High	H	H	Low	Low	Low	Low	Low	H	Low	High	High	High	High	H	H	H	H	High	High	High	High	H	H	High	High	High
4529-251	5192.03	BALB x SM F2 (Female)	Low	Low	Low	Low	Low	High	Low	H	H	H	H	H	Low	Low	Low	Low	Low	Low	Low	High	High	High	High	High	High	High	High	High	High	H	H	H	H	High	High	High	High	High	High	High	High	High	Low	Low	Low	Low	High
1982-1	3400	BALB x B6 F2 (Female)	-	-	-	-	-	-	-	-	-	-	-	-	-	-	-	-	-	-	-	-	-	-	-	-	-	-	-	-	-	-	-	-	-	-	-	-	-	-	-	-	-	-	-	-	-	-	-
1982-2	37440	BALB x B6 F2 (Female)	-	-	-	-	-	-	-	-	-	-	-	-	-	-	-	-	-	-	-	-	-	-	-	-	-	-	-	-	-	-	-	-	-	-	-	-	-	-	-	-	-	-	-	-	-	-	-
1982-3	105200	BALB x B6 F2 (Female)	-	-	-	-	-	-	-	-	-	-	-	-	-	-	-	-	-	-	-	-	-	-	-	-	-	-	-	-	-	-	-	-	-	-	-	-	-	-	-	-	-	-	-	-	-	-	-
1982-4	126800	BALB x B6 F2 (Female)	-	-	-	-	-	-	-	-	-	-	-	-	-	-	-	-	-	-	-	-	-	-	-	-	-	-	-	-	-	-	-	-	-	-	-	-	-	-	-	-	-	-	-	-	-	-	-
1983-5	117600	BALB x B6 F2 (Female)	-	-	-	-	-	-	-	-	-	-	-	-	-	-	-	-	-	-	-	-	-	-	-	-	-	-	-	-	-	-	-	-	-	-	-	-	-	-	-	-	-	-	-	-	-	-	-
1987-6	72000	BALB x B6 F2 (Female)	-	-	-	-	-	-	-	-	-	-	-	-	-	-	-	-	-	-	-	-	-	-	-	-	-	-	-	-	-	-	-	-	-	-	-	-	-	-	-	-	-	-	-	-	-	-	-
1987-7	78080	BALB x B6 F2 (Female)	-	-	-	-	-	-	-	-	-	-	-	-	-	-	-	-	-	-	-	-	-	-	-	-	-	-	-	-	-	-	-	-	-	-	-	-	-	-	-	-	-	-	-	-	-	-	-
1987-8	220400	BALB x B6 F2 (Female)	-	-	-	-	-	-	-	-	-	-	-	-	-	-	-	-	-	-	-	-	-	-	-	-	-	-	-	-	-	-	-	-	-	-	-	-	-	-	-	-	-	-	-	-	-	-	-
1987-9	2000	BALB x B6 F2 (Female)	-	-	-	-	-	-	-	-	-	-	-	-	-	-	-	-	-	-	-	-	-	-	-	-	-	-	-	-	-	-	-	-	-	-	-	-	-	-	-	-	-	-	-	-	-	-	-
1987-10	0	BALB x B6 F2 (Female)	-	-	-	-	-	-	-	-	-	-	-	-	-	-	-	-	-	-	-	-	-	-	-	-	-	-	-	-	-	-	-	-	-	-	-	-	-	-	-	-	-	-	-	-	-	-	-
1988-11	72800	BALB x B6 F2 (Female)	-	-	-	-	-	-	-	-	-	-	-	-	-	-	-	-	-	-	-	-	-	-	-	-	-	-	-	-	-	-	-	-	-	-	-	-	-	-	-	-	-	-	-	-	-	-	-
1988-12	104160	BALB x B6 F2 (Female)	-	-	-	-	-	-	-	-	-	-	-	-	-	-	-	-	-	-	-	-	-	-	-	-	-	-	-	-	-	-	-	-	-	-	-	-	-	-	-	-	-	-	-	-	-	-	-
1988-13	71200	BALB x B6 F2 (Female)	-	-	-	-	-	-	-	-	-	-	-	-	-	-	-	-	-	-	-	-	-	-	-	-	-	-	-	-	-	-	-	-	-	-	-	-	-	-	-	-	-	-	-	-	-	-	-
1988-14	63200	BALB x B6 F2 (Female)	-	-	-	-	-	-	-	-	-	-	-	-	-	-	-	-	-	-	-	-	-	-	-	-	-	-	-	-	-	-	-	-	-	-	-	-	-	-	-	-	-	-	-	-	-	-	-
1988-15	57600	BALB x B6 F2 (Female)	-	-	-	-	-	-	-	-	-	-	-	-	-	-	-	-	-	-	-	-	-	-	-	-	-	-	-	-	-	-	-	-	-	-	-	-	-	-	-	-	-	-	-	-	-	-	-
1989-16	46000	BALB x B6 F2 (Female)	-	-	-	-	-	-	-	-	-	-	-	-	-	-	-	-	-	-	-	-	-	-	-	-	-	-	-	-	-	-	-	-	-	-	-	-	-	-	-	-	-	-	-	-	-	-	-
1989-17	265200	BALB x B6 F2 (Female)	-	-	-	-	-	-	-	-	-	-	-	-	-	-	-	-	-	-	-	-	-	-	-	-	-	-	-	-	-	-	-	-	-	-	-	-	-	-	-	-	-	-	-	-	-	-	-
1990-18	55600	BALB x B6 F2 (Female)	-	-	-	-	-	-	-	-	-	-	-	-	-	-	-	-	-	-	-	-	-	-	-	-	-	-	-	-	-	-	-	-	-	-	-	-	-	-	-	-	-	-	-	-	-	-	-
1990-19	104000	BALB x B6 F2 (Female)	-	-	-	-	-	-	-	-	-	-	-	-	-	-	-	-	-	-	-	-	-	-	-	-	-	-	-	-	-	-	-	-	-	-	-	-	-	-	-	-	-	-	-	-	-	-	-
1990-20	52800	BALB x B6 F2 (Female)	-	-	-	-	-	-	-	-	-	-	-	-	-	-	-	-	-	-	-	-	-	-	-	-	-	-	-	-	-	-	-	-	-	-	-	-	-	-	-	-	-	-	-	-	-	-	-
1990-21	120400	BALB x B6 F2 (Female)	-	-	-	-	-	-	-	-	-	-	-	-	-	-	-	-	-	-	-	-	-	-	-	-	-	-	-	-	-	-	-	-	-	-	-	-	-	-	-	-	-	-	-	-	-	-	-
1991-22	140800	BALB x B6 F2 (Female)	-	-	-	-	-	-	-	-	-	-	-	-	-	-	-	-	-	-	-	-	-	-	-	-	-	-	-	-	-	-	-	-	-	-	-	-	-	-	-	-	-	-	-	-	-	-	-
1991-23	115200	BALB x B6 F2 (Female)	-	-	-	-	-	-	-	-	-	-	-	-	-	-	-	-	-	-	-	-	-	-	-	-	-	-	-	-	-	-	-	-	-	-	-	-	-	-	-	-	-	-	-	-	-	-	-
1991-24	156400	BALB x B6 F2 (Female)	-	-	-	-	-	-	-	-	-	-	-	-	-	-	-	-	-	-	-	-	-	-	-	-	-	-	-	-	-	-	-	-	-	-	-	-	-	-	-	-	-	-	-	-	-	-	-
2005-25	66000	BALB x B6 F2 (Female)	-	-	-	-	-	-	-	-	-	-	-	-	-	-	-	-	-	-	-	-	-	-	-	-	-	-	-	-	-	-	-	-	-	-	-	-	-	-	-	-	-	-	-	-	-	-	-
2005-26	304800	BALB x B6 F2 (Female)	-	-	-	-	-	-	-	-	-	-	-	-	-	-	-	-	-	-	-	-	-	-	-	-	-	-	-	-	-	-	-	-	-	-	-	-	-	-	-	-	-	-	-	-	-	-	-
2005-27	69600	BALB x B6 F2 (Female)	-	-	-	-	-	-	-	-	-	-	-	-	-	-	-	-	-	-	-	-	-	-	-	-	-	-	-	-	-	-	-	-	-	-	-	-	-	-	-	-	-	-	-	-	-	-	-
2005-28	86800	BALB x B6 F2 (Female)	-	-	-	-	-	-	-	-	-	-	-	-	-	-	-	-	-	-	-	-	-	-	-	-	-	-	-	-	-	-	-	-	-	-	-	-	-	-	-	-	-	-	-	-	-	-	-
2005-29	74400	BALB x B6 F2 (Female)	-	-	-	-	-	-	-	-	-	-	-	-	-	-	-	-	-	-	-	-	-	-	-	-	-	-	-	-	-	-	-	-	-	-	-	-	-	-	-	-	-	-	-	-	-	-	-
2008-30	64000	BALB x B6 F2 (Female)	-	-	-	-	-	-	-	-	-	-	-	-	-	-	-	-	-	-	-	-	-	-	-	-	-	-	-	-	-	-	-	-	-	-	-	-	-	-	-	-	-	-	-	-	-	-	-
2008-31	0	BALB x B6 F2 (Female)	-	-	-	-	-	-	-	-	-	-	-	-	-	-	-	-	-	-	-	-	-	-	-	-	-	-	-	-	-	-	-	-	-	-	-	-	-	-	-	-	-	-	-	-	-	-	-
2008-32	41000	BALB x B6 F2 (Female)	-	-	-	-	-	-	-	-	-	-	-	-	-	-	-	-	-	-	-	-	-	-	-	-	-	-	-	-	-	-	-	-	-	-	-	-	-	-	-	-	-	-	-	-	-	-	-
2008-33	76160	BALB x B6 F2 (Female)	-	-	-	-	-	-	-	-	-	-	-	-	-	-	-	-	-	-	-	-	-	-	-	-	-	-	-	-	-	-	-	-	-	-	-	-	-	-	-	-	-	-	-	-	-	-	-
2008-34	60400	BALB x B6 F2 (Female)	-	-	-	-	-	-	-	-	-	-	-	-	-	-	-	-	-	-	-	-	-	-	-	-	-	-	-	-	-	-	-	-	-	-	-	-	-	-	-	-	-	-	-	-	-	-	-
2009-35	21680	BALB x B6 F2 (Female)	-	-	-	-	-	-	-	-	-	-	-	-	-	-	-	-	-	-	-	-	-	-	-	-	-	-	-	-	-	-	-	-	-	-	-	-	-	-	-	-	-	-	-	-	-	-	-
2009-36	20080	BALB x B6 F2 (Female)	-	-	-	-	-	-	-	-	-	-	-	-	-	-	-	-	-	-	-	-	-	-	-	-	-	-	-	-	-	-	-	-	-	-	-	-	-	-	-	-	-	-	-	-	-	-	-
2009-37/1	-	BALB x B6 F2 (Female)	-	-	-	-	-	-	-	-	-	-	-	-	-	-	-	-	-	-	-	-	-	-	-	-	-	-	-	-	-	-	-	-	-	-	-	-	-	-	-	-	-	-	-	-	-	-	-
2009-37/2	-	BALB x B6 F2 (Female)	-	-	-	-	-	-	-	-	-	-	-	-	-	-	-	-	-	-	-	-	-	-	-	-	-	-	-	-	-	-	-	-	-	-	-	-	-	-	-	-	-	-	-	-	-	-	-
2010-39	0	BALB x B6 F2 (Female)	-	-	-	-	-	-	-	-	-	-	-	-	-	-	-	-	-	-	-	-	-	-	-	-	-	-	-	-	-	-	-	-	-	-	-	-	-	-	-	-	-	-	-	-	-	-	-
2010-40	184000	BALB x B6 F2 (Female)	-	-	-	-	-	-	-	-	-	-	-	-	-	-	-	-	-	-	-	-	-	-	-	-	-	-	-	-	-	-	-	-	-	-	-	-	-	-	-	-	-	-	-	-	-	-	-
2010-41	32240	BALB x B6 F2 (Female)	-	-	-	-	-	-	-	-	-	-	-	-	-	-	-	-	-	-	-	-	-	-	-	-	-	-	-	-	-	-	-	-	-	-	-	-	-	-	-	-	-	-	-	-	-	-	-
2007-42	-	BALB x B6 F2 (Female)	-	-	-	-	-	-	-	-	-	-	-	-	-	-	-	-	-	-	-	-	-	-	-	-	-	-	-	-	-	-	-	-	-	-	-	-	-	-	-	-	-	-	-	-	-	-	-
2007-43	233200	BALB x B6 F2 (Female)	-	-	-	-	-	-	-	-	-	-	-	-	-	-	-	-	-	-	-	-	-	-	-	-	-	-	-	-	-	-	-	-	-	-	-	-	-	-	-	-	-	-	-	-	-	-	-
2006-44	12640	BALB x B6 F2 (Female)	-	-	-	-	-	-	-	-	-	-	-	-	-	-	-	-	-	-	-	-	-	-	-	-	-	-	-	-	-	-	-	-	-	-	-	-	-	-	-	-	-	-	-	-	-	-	-
2006-45	350000	BALB x B6 F2 (Female)	-	-	-	-	-	-	-	-	-	-	-	-	-	-	-	-	-	-	-	-	-	-	-	-	-	-	-	-	-	-	-	-	-	-	-	-	-	-	-	-	-	-	-	-	-	-	-
2006-46	42000	BALB x B6 F2 (Female)	-	-	-	-	-	-	-	-	-	-	-	-	-	-	-	-	-	-	-	-	-	-	-	-	-	-	-	-	-	-	-	-	-	-	-	-	-	-	-	-	-	-	-	-	-	-	-
2006-47	13360	BALB x B6 F2 (Female)	-	-	-	-	-	-	-	-	-	-	-	-	-	-	-	-	-	-	-	-	-	-	-	-	-	-	-	-	-	-	-	-	-	-	-	-	-	-	-	-	-	-	-	-	-	-	-
2006-48	0	BALB x B6 F2 (Female)	-	-	-	-	-	-	-	-	-	-	-	-	-	-	-	-	-	-	-	-	-	-	-	-	-	-	-	-	-	-	-	-	-	-	-	-	-	-	-	-	-	-	-	-	-	-	-
2068-49	132000	BALB x B6 F2 (Female)	-	-	-	-	-	-	-	-	-	-	-	-	-	-	-	-	-	-	-	-	-	-	-	-	-	-	-	-	-	-	-	-	-	-	-	-	-	-	-	-	-	-	-	-	-	-	-
2068-50	118000	BALB x B6 F2 (Female)	-	-	-	-	-	-	-	-	-	-	-	-	-	-	-	-	-	-	-	-	-	-	-	-	-	-	-	-	-	-	-	-	-	-	-	-	-	-	-	-	-	-	-	-	-	-	-
2068-51	12480	BALB x B6 F2 (Female)	-	-	-	-	-	-	-	-	-	-	-	-	-	-	-	-	-	-	-	-	-	-	-	-	-	-	-	-	-	-	-	-	-	-	-	-	-	-	-	-	-	-	-	-	-	-	-
2068-52	216800	BALB x B6 F2 (Female)	-	-	-	-	-	-	-	-	-	-	-	-	-	-	-	-	-	-	-	-	-	-	-	-	-	-	-	-	-	-	-	-	-	-	-	-	-	-	-	-	-	-	-	-	-	-	-
2068-53	102400	BALB x B6 F2 (Female)	-	-	-	-	-	-	-	-	-	-	-	-	-	-	-	-	-	-	-	-	-	-	-	-	-	-	-	-	-	-	-	-	-	-	-	-	-	-	-	-	-	-	-	-	-	-	-
2069-54	198400	BALB x B6 F2 (Female)	-	-	-	-	-	-	-	-	-	-	-	-	-	-	-	-	-	-	-	-	-	-	-	-	-	-	-	-	-	-	-	-	-	-	-	-	-	-	-	-	-	-	-	-	-	-	-
2069-55	19600	BALB x B6 F2 (Female)	-	-	-	-	-	-	-	-	-	-	-	-	-	-	-	-	-	-	-	-	-	-	-	-	-	-	-	-	-	-	-	-	-	-	-	-	-	-	-	-	-	-	-	-	-	-	-
2069-56	77200	BALB x B6 F2 (Female)	-	-	-	-	-	-	-	-	-	-	-	-	-	-	-	-	-	-	-	-	-	-	-	-	-	-	-	-	-	-	-	-	-	-	-	-	-	-	-	-	-	-	-	-	-	-	-
2069-57	532000	BALB x B6 F2 (Female)	-	-	-	-	-	-	-	-	-	-	-	-	-	-	-	-	-	-	-	-	-	-	-	-	-	-	-	-	-	-	-	-	-	-	-	-	-	-	-	-	-	-	-	-	-	-	-
2069-58	62800	BALB x B6 F2 (Female)	-	-	-	-	-	-	-	-	-	-	-	-	-	-	-	-	-	-	-	-	-	-	-	-	-	-	-	-	-	-	-	-	-	-	-	-	-	-	-	-	-	-	-	-	-	-	-
2070-59	0	BALB x B6 F2 (Female)	-	-	-	-	-	-	-	-	-	-	-	-	-	-	-	-	-	-	-	-	-	-	-	-	-	-	-	-	-	-	-	-	-	-	-	-	-	-	-	-	-	-	-	-	-	-	-
2070-60	48560	BALB x B6 F2 (Female)	-	-	-	-	-	-	-	-	-	-	-	-	-	-	-	-	-	-	-	-	-	-	-	-	-	-	-	-	-	-	-	-	-	-	-	-	-	-	-	-	-	-	-	-	-	-	-
2070-61	9200	BALB x B6 F2 (Female)	-	-	-	-	-	-	-	-	-	-	-	-	-	-	-	-	-	-	-	-	-	-	-	-	-	-	-	-	-	-	-	-	-	-	-	-	-	-	-	-	-	-	-	-	-	-	-
2070-62	98000	BALB x B6 F2 (Female)	-	-	-	-	-	-	-	-	-	-	-	-	-	-	-	-	-	-	-	-	-	-	-	-	-	-	-	-	-	-	-	-	-	-	-	-	-	-	-	-	-	-	-	-	-	-	-
2071-63	6800	BALB x B6 F2 (Female)	-	-	-	-	-	-	-	-	-	-	-	-	-	-	-	-	-	-	-	-	-	-	-	-	-	-	-	-	-	-	-	-	-	-	-	-	-	-	-	-	-	-	-	-	-	-	-
2071-64	14080	BALB x B6 F2 (Female)	-	-	-	-	-	-	-	-	-	-	-	-	-	-	-	-	-	-	-	-	-	-	-	-	-	-	-	-	-	-	-	-	-	-	-	-	-	-	-	-	-	-	-	-	-	-	-
2071-65	194000	BALB x B6 F2 (Female)	-	-	-	-	-	-	-	-	-	-	-	-	-	-	-	-	-	-	-	-	-	-	-	-	-	-	-	-	-	-	-	-	-	-	-	-	-	-	-	-	-	-	-	-	-	-	-
2071-66	117200	BALB x B6 F2 (Female)	-	-	-	-	-	-	-	-	-	-	-	-	-	-	-	-	-	-	-	-	-	-	-	-	-	-	-	-	-	-	-	-	-	-	-	-	-	-	-	-	-	-	-	-	-	-	-
2079-67	0	BALB x B6 F2 (Female)	-	-	-	-	-	-	-	-	-	-	-	-	-	-	-	-	-	-	-	-	-	-	-	-	-	-	-	-	-	-	-	-	-	-	-	-	-	-	-	-	-	-	-	-	-	-	-
2079-68	236000	BALB x B6 F2 (Female)	-	-	-	-	-	-	-	-	-	-	-	-	-	-	-	-	-	-	-	-	-	-	-	-	-	-	-	-	-	-	-	-	-	-	-	-	-	-	-	-	-	-	-	-	-	-	-
2079-69	121600	BALB x B6 F2 (Female)	-	-	-	-	-	-	-	-	-	-	-	-	-	-	-	-	-	-	-	-	-	-	-	-	-	-	-	-	-	-	-	-	-	-	-	-	-	-	-	-	-	-	-	-	-	-	-
2079-70	217600	BALB x B6 F2 (Female)	-	-	-	-	-	-	-	-	-	-	-	-	-	-	-	-	-	-	-	-	-	-	-	-	-	-	-	-	-	-	-	-	-	-	-	-	-	-	-	-	-	-	-	-	-	-	-
2079-71	219600	BALB x B6 F2 (Female)	-	-	-	-	-	-	-	-	-	-	-	-	-	-	-	-	-	-	-	-	-	-	-	-	-	-	-	-	-	-	-	-	-	-	-	-	-	-	-	-	-	-	-	-	-	-	-
2081-72	144000	BALB x B6 F2 (Female)	-	-	-	-	-	-	-	-	-	-	-	-	-	-	-	-	-	-	-	-	-	-	-	-	-	-	-	-	-	-	-	-	-	-	-	-	-	-	-	-	-	-	-	-	-	-	-
2081-73	126800	BALB x B6 F2 (Female)	-	-	-	-	-	-	-	-	-	-	-	-	-	-	-	-	-	-	-	-	-	-	-	-	-	-	-	-	-	-	-	-	-	-	-	-	-	-	-	-	-	-	-	-	-	-	-
2081-74	48560	BALB x B6 F2 (Female)	-	-	-	-	-	-	-	-	-	-	-	-	-	-	-	-	-	-	-	-	-	-	-	-	-	-	-	-	-	-	-	-	-	-	-	-	-	-	-	-	-	-	-	-	-	-	-
2081-75	82400	BALB x B6 F2 (Female)	-	-	-	-	-	-	-	-	-	-	-	-	-	-	-	-	-	-	-	-	-	-	-	-	-	-	-	-	-	-	-	-	-	-	-	-	-	-	-	-	-	-	-	-	-	-	-
2081-76	40320	BALB x B6 F2 (Female)	-	-	-	-	-	-	-	-	-	-	-	-	-	-	-	-	-	-	-	-	-	-	-	-	-	-	-	-	-	-	-	-	-	-	-	-	-	-	-	-	-	-	-	-	-	-	-
2082-77	80960	BALB x B6 F2 (Female)	-	-	-	-	-	-	-	-	-	-	-	-	-	-	-	-	-	-	-	-	-	-	-	-	-	-	-	-	-	-	-	-	-	-	-	-	-	-	-	-	-	-	-	-	-	-	-
2082-78	52160	BALB x B6 F2 (Female)	-	-	-	-	-	-	-	-	-	-	-	-	-	-	-	-	-	-	-	-	-	-	-	-	-	-	-	-	-	-	-	-	-	-	-	-	-	-	-	-	-	-	-	-	-	-	-
2082-79	152400	BALB x B6 F2 (Female)	-	-	-	-	-	-	-	-	-	-	-	-	-	-	-	-	-	-	-	-	-	-	-	-	-	-	-	-	-	-	-	-	-	-	-	-	-	-	-	-	-	-	-	-	-	-	-
2083-80	2600	BALB x B6 F2 (Female)	-	-	-	-	-	-	-	-	-	-	-	-	-	-	-	-	-	-	-	-	-	-	-	-	-	-	-	-	-	-	-	-	-	-	-	-	-	-	-	-	-	-	-	-	-	-	-
2083-81	19760	BALB x B6 F2 (Female)	-	-	-	-	-	-	-	-	-	-	-	-	-	-	-	-	-	-	-	-	-	-	-	-	-	-	-	-	-	-	-	-	-	-	-	-	-	-	-	-	-	-	-	-	-	-	-
2085-82	134800	BALB x B6 F2 (Female)	-	-	-	-	-	-	-	-	-	-	-	-	-	-	-	-	-	-	-	-	-	-	-	-	-	-	-	-	-	-	-	-	-	-	-	-	-	-	-	-	-	-	-	-	-	-	-
2085-83	126400	BALB x B6 F2 (Female)	-	-	-	-	-	-	-	-	-	-	-	-	-	-	-	-	-	-	-	-	-	-	-	-	-	-	-	-	-	-	-	-	-	-	-	-	-	-	-	-	-	-	-	-	-	-	-
2085-84	241600	BALB x B6 F2 (Female)	-	-	-	-	-	-	-	-	-	-	-	-	-	-	-	-	-	-	-	-	-	-	-	-	-	-	-	-	-	-	-	-	-	-	-	-	-	-	-	-	-	-	-	-	-	-	-
2094-85	20560	BALB x B6 F2 (Female)	-	-	-	-	-	-	-	-	-	-	-	-	-	-	-	-	-	-	-	-	-	-	-	-	-	-	-	-	-	-	-	-	-	-	-	-	-	-	-	-	-	-	-	-	-	-	-
2094-86	232400	BALB x B6 F2 (Female)	-	-	-	-	-	-	-	-	-	-	-	-	-	-	-	-	-	-	-	-	-	-	-	-	-	-	-	-	-	-	-	-	-	-	-	-	-	-	-	-	-	-	-	-	-	-	-
2094-87	36480	BALB x B6 F2 (Female)	-	-	-	-	-	-	-	-	-	-	-	-	-	-	-	-	-	-	-	-	-	-	-	-	-	-	-	-	-	-	-	-	-	-	-	-	-	-	-	-	-	-	-	-	-	-	-
2094-88	172000	BALB x B6 F2 (Female)	-	-	-	-	-	-	-	-	-	-	-	-	-	-	-	-	-	-	-	-	-	-	-	-	-	-	-	-	-	-	-	-	-	-	-	-	-	-	-	-	-	-	-	-	-	-	-
2076-89	8080	BALB x B6 F2 (Female)	-	-	-	-	-	-	-	-	-	-	-	-	-	-	-	-	-	-	-	-	-	-	-	-	-	-	-	-	-	-	-	-	-	-	-	-	-	-	-	-	-	-	-	-	-	-	-
2076-90	269600	BALB x B6 F2 (Female)	-	-	-	-	-	-	-	-	-	-	-	-	-	-	-	-	-	-	-	-	-	-	-	-	-	-	-	-	-	-	-	-	-	-	-	-	-	-	-	-	-	-	-	-	-	-	-
2076-91	39680	BALB x B6 F2 (Female)	-	-	-	-	-	-	-	-	-	-	-	-	-	-	-	-	-	-	-	-	-	-	-	-	-	-	-	-	-	-	-	-	-	-	-	-	-	-	-	-	-	-	-	-	-	-	-
2076-92	153840	BALB x B6 F2 (Female)	-	-	-	-	-	-	-	-	-	-	-	-	-	-	-	-	-	-	-	-	-	-	-	-	-	-	-	-	-	-	-	-	-	-	-	-	-	-	-	-	-	-	-	-	-	-	-
2108-93	42400	BALB x B6 F2 (Female)	-	-	-	-	-	-	-	-	-	-	-	-	-	-	-	-	-	-	-	-	-	-	-	-	-	-	-	-	-	-	-	-	-	-	-	-	-	-	-	-	-	-	-	-	-	-	-
2108-94	239200	BALB x B6 F2 (Female)	-	-	-	-	-	-	-	-	-	-	-	-	-	-	-	-	-	-	-	-	-	-	-	-	-	-	-	-	-	-	-	-	-	-	-	-	-	-	-	-	-	-	-	-	-	-	-
2108-95	307600	BALB x B6 F2 (Female)	-	-	-	-	-	-	-	-	-	-	-	-	-	-	-	-	-	-	-	-	-	-	-	-	-	-	-	-	-	-	-	-	-	-	-	-	-	-	-	-	-	-	-	-	-	-	-
2111-96	65200	BALB x B6 F2 (Female)	-	-	-	-	-	-	-	-	-	-	-	-	-	-	-	-	-	-	-	-	-	-	-	-	-	-	-	-	-	-	-	-	-	-	-	-	-	-	-	-	-	-	-	-	-	-	-
2127-97	63760	BALB x B6 F2 (Female)	-	-	-	-	-	-	-	-	-	-	-	-	-	-	-	-	-	-	-	-	-	-	-	-	-	-	-	-	-	-	-	-	-	-	-	-	-	-	-	-	-	-	-	-	-	-	-
2127-98	49360	BALB x B6 F2 (Female)	-	-	-	-	-	-	-	-	-	-	-	-	-	-	-	-	-	-	-	-	-	-	-	-	-	-	-	-	-	-	-	-	-	-	-	-	-	-	-	-	-	-	-	-	-	-	-
2127-99	80000	BALB x B6 F2 (Female)	-	-	-	-	-	-	-	-	-	-	-	-	-	-	-	-	-	-	-	-	-	-	-	-	-	-	-	-	-	-	-	-	-	-	-	-	-	-	-	-	-	-	-	-	-	-	-
2127-100	48960	BALB x B6 F2 (Female)	-	-	-	-	-	-	-	-	-	-	-	-	-	-	-	-	-	-	-	-	-	-	-	-	-	-	-	-	-	-	-	-	-	-	-	-	-	-	-	-	-	-	-	-	-	-	-
2127-101	230800	BALB x B6 F2 (Female)	-	-	-	-	-	-	-	-	-	-	-	-	-	-	-	-	-	-	-	-	-	-	-	-	-	-	-	-	-	-	-	-	-	-	-	-	-	-	-	-	-	-	-	-	-	-	-
2118-102	277600	BALB x B6 F2 (Female)	-	-	-	-	-	-	-	-	-	-	-	-	-	-	-	-	-	-	-	-	-	-	-	-	-	-	-	-	-	-	-	-	-	-	-	-	-	-	-	-	-	-	-	-	-	-	-
2118-103	136000	BALB x B6 F2 (Female)	-	-	-	-	-	-	-	-	-	-	-	-	-	-	-	-	-	-	-	-	-	-	-	-	-	-	-	-	-	-	-	-	-	-	-	-	-	-	-	-	-	-	-	-	-	-	-
2118-104	171760	BALB x B6 F2 (Female)	-	-	-	-	-	-	-	-	-	-	-	-	-	-	-	-	-	-	-	-	-	-	-	-	-	-	-	-	-	-	-	-	-	-	-	-	-	-	-	-	-	-	-	-	-	-	-
2118-105	29760	BALB x B6 F2 (Female)	-	-	-	-	-	-	-	-	-	-	-	-	-	-	-	-	-	-	-	-	-	-	-	-	-	-	-	-	-	-	-	-	-	-	-	-	-	-	-	-	-	-	-	-	-	-	-
2118-106	310400	BALB x B6 F2 (Female)	-	-	-	-	-	-	-	-	-	-	-	-	-	-	-	-	-	-	-	-	-	-	-	-	-	-	-	-	-	-	-	-	-	-	-	-	-	-	-	-	-	-	-	-	-	-	-
2120-107	59600	BALB x B6 F2 (Female)	-	-	-	-	-	-	-	-	-	-	-	-	-	-	-	-	-	-	-	-	-	-	-	-	-	-	-	-	-	-	-	-	-	-	-	-	-	-	-	-	-	-	-	-	-	-	-
2120-108	13280	BALB x B6 F2 (Female)	-	-	-	-	-	-	-	-	-	-	-	-	-	-	-	-	-	-	-	-	-	-	-	-	-	-	-	-	-	-	-	-	-	-	-	-	-	-	-	-	-	-	-	-	-	-	-
2120-109	126400	BALB x B6 F2 (Female)	-	-	-	-	-	-	-	-	-	-	-	-	-	-	-	-	-	-	-	-	-	-	-	-	-	-	-	-	-	-	-	-	-	-	-	-	-	-	-	-	-	-	-	-	-	-	-
2121-110	46000	BALB x B6 F2 (Female)	-	-	-	-	-	-	-	-	-	-	-	-	-	-	-	-	-	-	-	-	-	-	-	-	-	-	-	-	-	-	-	-	-	-	-	-	-	-	-	-	-	-	-	-	-	-	-
2121-111	52800	BALB x B6 F2 (Female)	-	-	-	-	-	-	-	-	-	-	-	-	-	-	-	-	-	-	-	-	-	-	-	-	-	-	-	-	-	-	-	-	-	-	-	-	-	-	-	-	-	-	-	-	-	-	-
2121-112	118640	BALB x B6 F2 (Female)	-	-	-	-	-	-	-	-	-	-	-	-	-	-	-	-	-	-	-	-	-	-	-	-	-	-	-	-	-	-	-	-	-	-	-	-	-	-	-	-	-	-	-	-	-	-	-
2121-113	20080	BALB x B6 F2 (Female)	-	-	-	-	-	-	-	-	-	-	-	-	-	-	-	-	-	-	-	-	-	-	-	-	-	-	-	-	-	-	-	-	-	-	-	-	-	-	-	-	-	-	-	-	-	-	-
2132-114	310800	BALB x B6 F2 (Female)	-	-	-	-	-	-	-	-	-	-	-	-	-	-	-	-	-	-	-	-	-	-	-	-	-	-	-	-	-	-	-	-	-	-	-	-	-	-	-	-	-	-	-	-	-	-	-
2132-115	130240	BALB x B6 F2 (Female)	-	-	-	-	-	-	-	-	-	-	-	-	-	-	-	-	-	-	-	-	-	-	-	-	-	-	-	-	-	-	-	-	-	-	-	-	-	-	-	-	-	-	-	-	-	-	-
2132-116	182800	BALB x B6 F2 (Female)	-	-	-	-	-	-	-	-	-	-	-	-	-	-	-	-	-	-	-	-	-	-	-	-	-	-	-	-	-	-	-	-	-	-	-	-	-	-	-	-	-	-	-	-	-	-	-
2132-117	92000	BALB x B6 F2 (Female)	-	-	-	-	-	-	-	-	-	-	-	-	-	-	-	-	-	-	-	-	-	-	-	-	-	-	-	-	-	-	-	-	-	-	-	-	-	-	-	-	-	-	-	-	-	-	-
2133-118	74400	BALB x B6 F2 (Female)	-	-	-	-	-	-	-	-	-	-	-	-	-	-	-	-	-	-	-	-	-	-	-	-	-	-	-	-	-	-	-	-	-	-	-	-	-	-	-	-	-	-	-	-	-	-	-
2133-119	10800	BALB x B6 F2 (Female)	-	-	-	-	-	-	-	-	-	-	-	-	-	-	-	-	-	-	-	-	-	-	-	-	-	-	-	-	-	-	-	-	-	-	-	-	-	-	-	-	-	-	-	-	-	-	-
2133-120	9520	BALB x B6 F2 (Female)	-	-	-	-	-	-	-	-	-	-	-	-	-	-	-	-	-	-	-	-	-	-	-	-	-	-	-	-	-	-	-	-	-	-	-	-	-	-	-	-	-	-	-	-	-	-	-
2183-121	63200	BALB x B6 F2 (Female)	-	-	-	-	-	-	-	-	-	-	-	-	-	-	-	-	-	-	-	-	-	-	-	-	-	-	-	-	-	-	-	-	-	-	-	-	-	-	-	-	-	-	-	-	-	-	-
2183-122	65200	BALB x B6 F2 (Female)	-	-	-	-	-	-	-	-	-	-	-	-	-	-	-	-	-	-	-	-	-	-	-	-	-	-	-	-	-	-	-	-	-	-	-	-	-	-	-	-	-	-	-	-	-	-	-
2134-123	351600	BALB x B6 F2 (Female)	-	-	-	-	-	-	-	-	-	-	-	-	-	-	-	-	-	-	-	-	-	-	-	-	-	-	-	-	-	-	-	-	-	-	-	-	-	-	-	-	-	-	-	-	-	-	-
2134-124	0	BALB x B6 F2 (Female)	-	-	-	-	-	-	-	-	-	-	-	-	-	-	-	-	-	-	-	-	-	-	-	-	-	-	-	-	-	-	-	-	-	-	-	-	-	-	-	-	-	-	-	-	-	-	-
2134-125	209600	BALB x B6 F2 (Female)	-	-	-	-	-	-	-	-	-	-	-	-	-	-	-	-	-	-	-	-	-	-	-	-	-	-	-	-	-	-	-	-	-	-	-	-	-	-	-	-	-	-	-	-	-	-	-
2134-126	162400	BALB x B6 F2 (Female)	-	-	-	-	-	-	-	-	-	-	-	-	-	-	-	-	-	-	-	-	-	-	-	-	-	-	-	-	-	-	-	-	-	-	-	-	-	-	-	-	-	-	-	-	-	-	-
2134-127	5360	BALB x B6 F2 (Female)	-	-	-	-	-	-	-	-	-	-	-	-	-	-	-	-	-	-	-	-	-	-	-	-	-	-	-	-	-	-	-	-	-	-	-	-	-	-	-	-	-	-	-	-	-	-	-
2143-128	46400	BALB x B6 F2 (Female)	-	-	-	-	-	-	-	-	-	-	-	-	-	-	-	-	-	-	-	-	-	-	-	-	-	-	-	-	-	-	-	-	-	-	-	-	-	-	-	-	-	-	-	-	-	-	-
2143-129	115600	BALB x B6 F2 (Female)	-	-	-	-	-	-	-	-	-	-	-	-	-	-	-	-	-	-	-	-	-	-	-	-	-	-	-	-	-	-	-	-	-	-	-	-	-	-	-	-	-	-	-	-	-	-	-
2143-130	166560	BALB x B6 F2 (Female)	-	-	-	-	-	-	-	-	-	-	-	-	-	-	-	-	-	-	-	-	-	-	-	-	-	-	-	-	-	-	-	-	-	-	-	-	-	-	-	-	-	-	-	-	-	-	-
2143-131	0	BALB x B6 F2 (Female)	-	-	-	-	-	-	-	-	-	-	-	-	-	-	-	-	-	-	-	-	-	-	-	-	-	-	-	-	-	-	-	-	-	-	-	-	-	-	-	-	-	-	-	-	-	-	-
2182-132	65600	BALB x B6 F2 (Female)	-	-	-	-	-	-	-	-	-	-	-	-	-	-	-	-	-	-	-	-	-	-	-	-	-	-	-	-	-	-	-	-	-	-	-	-	-	-	-	-	-	-	-	-	-	-	-
2182-133	159200	BALB x B6 F2 (Female)	-	-	-	-	-	-	-	-	-	-	-	-	-	-	-	-	-	-	-	-	-	-	-	-	-	-	-	-	-	-	-	-	-	-	-	-	-	-	-	-	-	-	-	-	-	-	-
2182-134	13680	BALB x B6 F2 (Female)	-	-	-	-	-	-	-	-	-	-	-	-	-	-	-	-	-	-	-	-	-	-	-	-	-	-	-	-	-	-	-	-	-	-	-	-	-	-	-	-	-	-	-	-	-	-	-
2182-135	114400	BALB x B6 F2 (Female)	-	-	-	-	-	-	-	-	-	-	-	-	-	-	-	-	-	-	-	-	-	-	-	-	-	-	-	-	-	-	-	-	-	-	-	-	-	-	-	-	-	-	-	-	-	-	-
2182-136	456800	BALB x B6 F2 (Female)	-	-	-	-	-	-	-	-	-	-	-	-	-	-	-	-	-	-	-	-	-	-	-	-	-	-	-	-	-	-	-	-	-	-	-	-	-	-	-	-	-	-	-	-	-	-	-
2243-137	49200	BALB x B6 F2 (Female)	-	-	-	-	-	-	-	-	-	-	-	-	-	-	-	-	-	-	-	-	-	-	-	-	-	-	-	-	-	-	-	-	-	-	-	-	-	-	-	-	-	-	-	-	-	-	-
2147-138	41680	BALB x B6 F2 (Female)	-	-	-	-	-	-	-	-	-	-	-	-	-	-	-	-	-	-	-	-	-	-	-	-	-	-	-	-	-	-	-	-	-	-	-	-	-	-	-	-	-	-	-	-	-	-	-
2147-139	218800	BALB x B6 F2 (Female)	-	-	-	-	-	-	-	-	-	-	-	-	-	-	-	-	-	-	-	-	-	-	-	-	-	-	-	-	-	-	-	-	-	-	-	-	-	-	-	-	-	-	-	-	-	-	-
2147-140	145200	BALB x B6 F2 (Female)	-	-	-	-	-	-	-	-	-	-	-	-	-	-	-	-	-	-	-	-	-	-	-	-	-	-	-	-	-	-	-	-	-	-	-	-	-	-	-	-	-	-	-	-	-	-	-
2147-141	206800	BALB x B6 F2 (Female)	-	-	-	-	-	-	-	-	-	-	-	-	-	-	-	-	-	-	-	-	-	-	-	-	-	-	-	-	-	-	-	-	-	-	-	-	-	-	-	-	-	-	-	-	-	-	-
2148-142	55600	BALB x B6 F2 (Female)	-	-	-	-	-	-	-	-	-	-	-	-	-	-	-	-	-	-	-	-	-	-	-	-	-	-	-	-	-	-	-	-	-	-	-	-	-	-	-	-	-	-	-	-	-	-	-
2148-143	151600	BALB x B6 F2 (Female)	-	-	-	-	-	-	-	-	-	-	-	-	-	-	-	-	-	-	-	-	-	-	-	-	-	-	-	-	-	-	-	-	-	-	-	-	-	-	-	-	-	-	-	-	-	-	-
2148-144	0	BALB x B6 F2 (Female)	-	-	-	-	-	-	-	-	-	-	-	-	-	-	-	-	-	-	-	-	-	-	-	-	-	-	-	-	-	-	-	-	-	-	-	-	-	-	-	-	-	-	-	-	-	-	-
2148-145	51600	BALB x B6 F2 (Female)	-	-	-	-	-	-	-	-	-	-	-	-	-	-	-	-	-	-	-	-	-	-	-	-	-	-	-	-	-	-	-	-	-	-	-	-	-	-	-	-	-	-	-	-	-	-	-
2167-146	70800	BALB x B6 F2 (Female)	-	-	-	-	-	-	-	-	-	-	-	-	-	-	-	-	-	-	-	-	-	-	-	-	-	-	-	-	-	-	-	-	-	-	-	-	-	-	-	-	-	-	-	-	-	-	-
2167-147	144640	BALB x B6 F2 (Female)	-	-	-	-	-	-	-	-	-	-	-	-	-	-	-	-	-	-	-	-	-	-	-	-	-	-	-	-	-	-	-	-	-	-	-	-	-	-	-	-	-	-	-	-	-	-	-
2167-148	96800	BALB x B6 F2 (Female)	-	-	-	-	-	-	-	-	-	-	-	-	-	-	-	-	-	-	-	-	-	-	-	-	-	-	-	-	-	-	-	-	-	-	-	-	-	-	-	-	-	-	-	-	-	-	-
2167-149	224800	BALB x B6 F2 (Female)	-	-	-	-	-	-	-	-	-	-	-	-	-	-	-	-	-	-	-	-	-	-	-	-	-	-	-	-	-	-	-	-	-	-	-	-	-	-	-	-	-	-	-	-	-	-	-
2170-150	1960	BALB x B6 F2 (Female)	-	-	-	-	-	-	-	-	-	-	-	-	-	-	-	-	-	-	-	-	-	-	-	-	-	-	-	-	-	-	-	-	-	-	-	-	-	-	-	-	-	-	-	-	-	-	-
2170-151	240800	BALB x B6 F2 (Female)	-	-	-	-	-	-	-	-	-	-	-	-	-	-	-	-	-	-	-	-	-	-	-	-	-	-	-	-	-	-	-	-	-	-	-	-	-	-	-	-	-	-	-	-	-	-	-
2170-152	253600	BALB x B6 F2 (Female)	-	-	-	-	-	-	-	-	-	-	-	-	-	-	-	-	-	-	-	-	-	-	-	-	-	-	-	-	-	-	-	-	-	-	-	-	-	-	-	-	-	-	-	-	-	-	-
2170-153	88000	BALB x B6 F2 (Female)	-	-	-	-	-	-	-	-	-	-	-	-	-	-	-	-	-	-	-	-	-	-	-	-	-	-	-	-	-	-	-	-	-	-	-	-	-	-	-	-	-	-	-	-	-	-	-
2217-154	176000	BALB x B6 F2 (Female)	-	-	-	-	-	-	-	-	-	-	-	-	-	-	-	-	-	-	-	-	-	-	-	-	-	-	-	-	-	-	-	-	-	-	-	-	-	-	-	-	-	-	-	-	-	-	-
2217-155	108400	BALB x B6 F2 (Female)	-	-	-	-	-	-	-	-	-	-	-	-	-	-	-	-	-	-	-	-	-	-	-	-	-	-	-	-	-	-	-	-	-	-	-	-	-	-	-	-	-	-	-	-	-	-	-
2217-156	46480	BALB x B6 F2 (Female)	-	-	-	-	-	-	-	-	-	-	-	-	-	-	-	-	-	-	-	-	-	-	-	-	-	-	-	-	-	-	-	-	-	-	-	-	-	-	-	-	-	-	-	-	-	-	-
2217-157	8320	BALB x B6 F2 (Female)	-	-	-	-	-	-	-	-	-	-	-	-	-	-	-	-	-	-	-	-	-	-	-	-	-	-	-	-	-	-	-	-	-	-	-	-	-	-	-	-	-	-	-	-	-	-	-
2217-158	69600	BALB x B6 F2 (Female)	-	-	-	-	-	-	-	-	-	-	-	-	-	-	-	-	-	-	-	-	-	-	-	-	-	-	-	-	-	-	-	-	-	-	-	-	-	-	-	-	-	-	-	-	-	-	-
2199-159	185200	BALB x B6 F2 (Female)	-	-	-	-	-	-	-	-	-	-	-	-	-	-	-	-	-	-	-	-	-	-	-	-	-	-	-	-	-	-	-	-	-	-	-	-	-	-	-	-	-	-	-	-	-	-	-
2199-160	200400	BALB x B6 F2 (Female)	-	-	-	-	-	-	-	-	-	-	-	-	-	-	-	-	-	-	-	-	-	-	-	-	-	-	-	-	-	-	-	-	-	-	-	-	-	-	-	-	-	-	-	-	-	-	-
2191-161	5840	BALB x B6 F2 (Female)	-	-	-	-	-	-	-	-	-	-	-	-	-	-	-	-	-	-	-	-	-	-	-	-	-	-	-	-	-	-	-	-	-	-	-	-	-	-	-	-	-	-	-	-	-	-	-
2191-162	0	BALB x B6 F2 (Female)	-	-	-	-	-	-	-	-	-	-	-	-	-	-	-	-	-	-	-	-	-	-	-	-	-	-	-	-	-	-	-	-	-	-	-	-	-	-	-	-	-	-	-	-	-	-	-
2191-163	452800	BALB x B6 F2 (Female)	-	-	-	-	-	-	-	-	-	-	-	-	-	-	-	-	-	-	-	-	-	-	-	-	-	-	-	-	-	-	-	-	-	-	-	-	-	-	-	-	-	-	-	-	-	-	-
2196-164	5920	BALB x B6 F2 (Female)	-	-	-	-	-	-	-	-	-	-	-	-	-	-	-	-	-	-	-	-	-	-	-	-	-	-	-	-	-	-	-	-	-	-	-	-	-	-	-	-	-	-	-	-	-	-	-
2196-165	87200	BALB x B6 F2 (Female)	-	-	-	-	-	-	-	-	-	-	-	-	-	-	-	-	-	-	-	-	-	-	-	-	-	-	-	-	-	-	-	-	-	-	-	-	-	-	-	-	-	-	-	-	-	-	-
2196-166	93200	BALB x B6 F2 (Female)	-	-	-	-	-	-	-	-	-	-	-	-	-	-	-	-	-	-	-	-	-	-	-	-	-	-	-	-	-	-	-	-	-	-	-	-	-	-	-	-	-	-	-	-	-	-	-
2196-167	195600	BALB x B6 F2 (Female)	-	-	-	-	-	-	-	-	-	-	-	-	-	-	-	-	-	-	-	-	-	-	-	-	-	-	-	-	-	-	-	-	-	-	-	-	-	-	-	-	-	-	-	-	-	-	-
2196-168	17040	BALB x B6 F2 (Female)	-	-	-	-	-	-	-	-	-	-	-	-	-	-	-	-	-	-	-	-	-	-	-	-	-	-	-	-	-	-	-	-	-	-	-	-	-	-	-	-	-	-	-	-	-	-	-
2197-169	53360	BALB x B6 F2 (Female)	-	-	-	-	-	-	-	-	-	-	-	-	-	-	-	-	-	-	-	-	-	-	-	-	-	-	-	-	-	-	-	-	-	-	-	-	-	-	-	-	-	-	-	-	-	-	-
2197-170	136800	BALB x B6 F2 (Female)	-	-	-	-	-	-	-	-	-	-	-	-	-	-	-	-	-	-	-	-	-	-	-	-	-	-	-	-	-	-	-	-	-	-	-	-	-	-	-	-	-	-	-	-	-	-	-
2197-171	58400	BALB x B6 F2 (Female)	-	-	-	-	-	-	-	-	-	-	-	-	-	-	-	-	-	-	-	-	-	-	-	-	-	-	-	-	-	-	-	-	-	-	-	-	-	-	-	-	-	-	-	-	-	-	-
2197-172	253600	BALB x B6 F2 (Female)	-	-	-	-	-	-	-	-	-	-	-	-	-	-	-	-	-	-	-	-	-	-	-	-	-	-	-	-	-	-	-	-	-	-	-	-	-	-	-	-	-	-	-	-	-	-	-
2214-173	41760	BALB x B6 F2 (Female)	-	-	-	-	-	-	-	-	-	-	-	-	-	-	-	-	-	-	-	-	-	-	-	-	-	-	-	-	-	-	-	-	-	-	-	-	-	-	-	-	-	-	-	-	-	-	-
2214-174	239200	BALB x B6 F2 (Female)	-	-	-	-	-	-	-	-	-	-	-	-	-	-	-	-	-	-	-	-	-	-	-	-	-	-	-	-	-	-	-	-	-	-	-	-	-	-	-	-	-	-	-	-	-	-	-
2214-175	350400	BALB x B6 F2 (Female)	-	-	-	-	-	-	-	-	-	-	-	-	-	-	-	-	-	-	-	-	-	-	-	-	-	-	-	-	-	-	-	-	-	-	-	-	-	-	-	-	-	-	-	-	-	-	-
2214-176	147200	BALB x B6 F2 (Female)	-	-	-	-	-	-	-	-	-	-	-	-	-	-	-	-	-	-	-	-	-	-	-	-	-	-	-	-	-	-	-	-	-	-	-	-	-	-	-	-	-	-	-	-	-	-	-
2214-177	0	BALB x B6 F2 (Female)	-	-	-	-	-	-	-	-	-	-	-	-	-	-	-	-	-	-	-	-	-	-	-	-	-	-	-	-	-	-	-	-	-	-	-	-	-	-	-	-	-	-	-	-	-	-	-
2221-178	244800	BALB x B6 F2 (Female)	-	-	-	-	-	-	-	-	-	-	-	-	-	-	-	-	-	-	-	-	-	-	-	-	-	-	-	-	-	-	-	-	-	-	-	-	-	-	-	-	-	-	-	-	-	-	-
2221-179	102000	BALB x B6 F2 (Female)	-	-	-	-	-	-	-	-	-	-	-	-	-	-	-	-	-	-	-	-	-	-	-	-	-	-	-	-	-	-	-	-	-	-	-	-	-	-	-	-	-	-	-	-	-	-	-
2221-180	51520	BALB x B6 F2 (Female)	-	-	-	-	-	-	-	-	-	-	-	-	-	-	-	-	-	-	-	-	-	-	-	-	-	-	-	-	-	-	-	-	-	-	-	-	-	-	-	-	-	-	-	-	-	-	-
2221-181	207200	BALB x B6 F2 (Female)	-	-	-	-	-	-	-	-	-	-	-	-	-	-	-	-	-	-	-	-	-	-	-	-	-	-	-	-	-	-	-	-	-	-	-	-	-	-	-	-	-	-	-	-	-	-	-
2236-182	89920	BALB x B6 F2 (Female)	-	-	-	-	-	-	-	-	-	-	-	-	-	-	-	-	-	-	-	-	-	-	-	-	-	-	-	-	-	-	-	-	-	-	-	-	-	-	-	-	-	-	-	-	-	-	-
2236-183	9040	BALB x B6 F2 (Female)	-	-	-	-	-	-	-	-	-	-	-	-	-	-	-	-	-	-	-	-	-	-	-	-	-	-	-	-	-	-	-	-	-	-	-	-	-	-	-	-	-	-	-	-	-	-	-
2236-184	220800	BALB x B6 F2 (Female)	-	-	-	-	-	-	-	-	-	-	-	-	-	-	-	-	-	-	-	-	-	-	-	-	-	-	-	-	-	-	-	-	-	-	-	-	-	-	-	-	-	-	-	-	-	-	-
2236-185	73600	BALB x B6 F2 (Female)	-	-	-	-	-	-	-	-	-	-	-	-	-	-	-	-	-	-	-	-	-	-	-	-	-	-	-	-	-	-	-	-	-	-	-	-	-	-	-	-	-	-	-	-	-	-	-
2230-186	109600	BALB x B6 F2 (Female)	-	-	-	-	-	-	-	-	-	-	-	-	-	-	-	-	-	-	-	-	-	-	-	-	-	-	-	-	-	-	-	-	-	-	-	-	-	-	-	-	-	-	-	-	-	-	-
2230-187	275200	BALB x B6 F2 (Female)	-	-	-	-	-	-	-	-	-	-	-	-	-	-	-	-	-	-	-	-	-	-	-	-	-	-	-	-	-	-	-	-	-	-	-	-	-	-	-	-	-	-	-	-	-	-	-
2230-188	19680	BALB x B6 F2 (Female)	-	-	-	-	-	-	-	-	-	-	-	-	-	-	-	-	-	-	-	-	-	-	-	-	-	-	-	-	-	-	-	-	-	-	-	-	-	-	-	-	-	-	-	-	-	-	-
2230-189	201600	BALB x B6 F2 (Female)	-	-	-	-	-	-	-	-	-	-	-	-	-	-	-	-	-	-	-	-	-	-	-	-	-	-	-	-	-	-	-	-	-	-	-	-	-	-	-	-	-	-	-	-	-	-	-
2237-190	292800	BALB x B6 F2 (Female)	-	-	-	-	-	-	-	-	-	-	-	-	-	-	-	-	-	-	-	-	-	-	-	-	-	-	-	-	-	-	-	-	-	-	-	-	-	-	-	-	-	-	-	-	-	-	-
2237-191	189000	BALB x B6 F2 (Female)	-	-	-	-	-	-	-	-	-	-	-	-	-	-	-	-	-	-	-	-	-	-	-	-	-	-	-	-	-	-	-	-	-	-	-	-	-	-	-	-	-	-	-	-	-	-	-
2237-192	-	BALB x B6 F2 (Female)	-	-	-	-	-	-	-	-	-	-	-	-	-	-	-	-	-	-	-	-	-	-	-	-	-	-	-	-	-	-	-	-	-	-	-	-	-	-	-	-	-	-	-	-	-	-	-
2237-193	210400	BALB x B6 F2 (Female)	-	-	-	-	-	-	-	-	-	-	-	-	-	-	-	-	-	-	-	-	-	-	-	-	-	-	-	-	-	-	-	-	-	-	-	-	-	-	-	-	-	-	-	-	-	-	-
2243-194	71600	BALB x B6 F2 (Female)	-	-	-	-	-	-	-	-	-	-	-	-	-	-	-	-	-	-	-	-	-	-	-	-	-	-	-	-	-	-	-	-	-	-	-	-	-	-	-	-	-	-	-	-	-	-	-
2243-195	38800	BALB x B6 F2 (Female)	-	-	-	-	-	-	-	-	-	-	-	-	-	-	-	-	-	-	-	-	-	-	-	-	-	-	-	-	-	-	-	-	-	-	-	-	-	-	-	-	-	-	-	-	-	-	-
2243-196	-	BALB x B6 F2 (Female)	-	-	-	-	-	-	-	-	-	-	-	-	-	-	-	-	-	-	-	-	-	-	-	-	-	-	-	-	-	-	-	-	-	-	-	-	-	-	-	-	-	-	-	-	-	-	-
2243-197	3840	BALB x B6 F2 (Female)	-	-	-	-	-	-	-	-	-	-	-	-	-	-	-	-	-	-	-	-	-	-	-	-	-	-	-	-	-	-	-	-	-	-	-	-	-	-	-	-	-	-	-	-	-	-	-
2259-198	238400	BALB x B6 F2 (Female)	-	-	-	-	-	-	-	-	-	-	-	-	-	-	-	-	-	-	-	-	-	-	-	-	-	-	-	-	-	-	-	-	-	-	-	-	-	-	-	-	-	-	-	-	-	-	-
2259-199	214400	BALB x B6 F2 (Female)	-	-	-	-	-	-	-	-	-	-	-	-	-	-	-	-	-	-	-	-	-	-	-	-	-	-	-	-	-	-	-	-	-	-	-	-	-	-	-	-	-	-	-	-	-	-	-
2259-200	100960	BALB x B6 F2 (Female)	-	-	-	-	-	-	-	-	-	-	-	-	-	-	-	-	-	-	-	-	-	-	-	-	-	-	-	-	-	-	-	-	-	-	-	-	-	-	-	-	-	-	-	-	-	-	-
2259-201	91600	BALB x B6 F2 (Female)	-	-	-	-	-	-	-	-	-	-	-	-	-	-	-	-	-	-	-	-	-	-	-	-	-	-	-	-	-	-	-	-	-	-	-	-	-	-	-	-	-	-	-	-	-	-	-
2252-202	112800	BALB x B6 F2 (Female)	-	-	-	-	-	-	-	-	-	-	-	-	-	-	-	-	-	-	-	-	-	-	-	-	-	-	-	-	-	-	-	-	-	-	-	-	-	-	-	-	-	-	-	-	-	-	-
2252-203	122800	BALB x B6 F2 (Female)	-	-	-	-	-	-	-	-	-	-	-	-	-	-	-	-	-	-	-	-	-	-	-	-	-	-	-	-	-	-	-	-	-	-	-	-	-	-	-	-	-	-	-	-	-	-	-
2252-204	197600	BALB x B6 F2 (Female)	-	-	-	-	-	-	-	-	-	-	-	-	-	-	-	-	-	-	-	-	-	-	-	-	-	-	-	-	-	-	-	-	-	-	-	-	-	-	-	-	-	-	-	-	-	-	-
2252-205	82000	BALB x B6 F2 (Female)	-	-	-	-	-	-	-	-	-	-	-	-	-	-	-	-	-	-	-	-	-	-	-	-	-	-	-	-	-	-	-	-	-	-	-	-	-	-	-	-	-	-	-	-	-	-	-
2252-206	159600	BALB x B6 F2 (Female)	-	-	-	-	-	-	-	-	-	-	-	-	-	-	-	-	-	-	-	-	-	-	-	-	-	-	-	-	-	-	-	-	-	-	-	-	-	-	-	-	-	-	-	-	-	-	-
2207-207	81600	BALB x B6 F2 (Female)	-	-	-	-	-	-	-	-	-	-	-	-	-	-	-	-	-	-	-	-	-	-	-	-	-	-	-	-	-	-	-	-	-	-	-	-	-	-	-	-	-	-	-	-	-	-	-
2207-208	0	BALB x B6 F2 (Female)	-	-	-	-	-	-	-	-	-	-	-	-	-	-	-	-	-	-	-	-	-	-	-	-	-	-	-	-	-	-	-	-	-	-	-	-	-	-	-	-	-	-	-	-	-	-	-
2207-209	8800	BALB x B6 F2 (Female)	-	-	-	-	-	-	-	-	-	-	-	-	-	-	-	-	-	-	-	-	-	-	-	-	-	-	-	-	-	-	-	-	-	-	-	-	-	-	-	-	-	-	-	-	-	-	-
2207-210	98400	BALB x B6 F2 (Female)	-	-	-	-	-	-	-	-	-	-	-	-	-	-	-	-	-	-	-	-	-	-	-	-	-	-	-	-	-	-	-	-	-	-	-	-	-	-	-	-	-	-	-	-	-	-	-
2207-211	86000	BALB x B6 F2 (Female)	-	-	-	-	-	-	-	-	-	-	-	-	-	-	-	-	-	-	-	-	-	-	-	-	-	-	-	-	-	-	-	-	-	-	-	-	-	-	-	-	-	-	-	-	-	-	-
2278-212	38800	BALB x B6 F2 (Female)	-	-	-	-	-	-	-	-	-	-	-	-	-	-	-	-	-	-	-	-	-	-	-	-	-	-	-	-	-	-	-	-	-	-	-	-	-	-	-	-	-	-	-	-	-	-	-
2278-213	32240	BALB x B6 F2 (Female)	-	-	-	-	-	-	-	-	-	-	-	-	-	-	-	-	-	-	-	-	-	-	-	-	-	-	-	-	-	-	-	-	-	-	-	-	-	-	-	-	-	-	-	-	-	-	-
2279-214	49840	BALB x B6 F2 (Female)	-	-	-	-	-	-	-	-	-	-	-	-	-	-	-	-	-	-	-	-	-	-	-	-	-	-	-	-	-	-	-	-	-	-	-	-	-	-	-	-	-	-	-	-	-	-	-
2279-215	38080	BALB x B6 F2 (Female)	-	-	-	-	-	-	-	-	-	-	-	-	-	-	-	-	-	-	-	-	-	-	-	-	-	-	-	-	-	-	-	-	-	-	-	-	-	-	-	-	-	-	-	-	-	-	-
2279-216	84000	BALB x B6 F2 (Female)	-	-	-	-	-	-	-	-	-	-	-	-	-	-	-	-	-	-	-	-	-	-	-	-	-	-	-	-	-	-	-	-	-	-	-	-	-	-	-	-	-	-	-	-	-	-	-
2281-217	139200	BALB x B6 F2 (Female)	-	-	-	-	-	-	-	-	-	-	-	-	-	-	-	-	-	-	-	-	-	-	-	-	-	-	-	-	-	-	-	-	-	-	-	-	-	-	-	-	-	-	-	-	-	-	-
2281-218	29200	BALB x B6 F2 (Female)	-	-	-	-	-	-	-	-	-	-	-	-	-	-	-	-	-	-	-	-	-	-	-	-	-	-	-	-	-	-	-	-	-	-	-	-	-	-	-	-	-	-	-	-	-	-	-
2281-219	205600	BALB x B6 F2 (Female)	-	-	-	-	-	-	-	-	-	-	-	-	-	-	-	-	-	-	-	-	-	-	-	-	-	-	-	-	-	-	-	-	-	-	-	-	-	-	-	-	-	-	-	-	-	-	-
2284-220	-	BALB x B6 F2 (Female)	-	-	-	-	-	-	-	-	-	-	-	-	-	-	-	-	-	-	-	-	-	-	-	-	-	-	-	-	-	-	-	-	-	-	-	-	-	-	-	-	-	-	-	-	-	-	-
2284-221	344000	BALB x B6 F2 (Female)	-	-	-	-	-	-	-	-	-	-	-	-	-	-	-	-	-	-	-	-	-	-	-	-	-	-	-	-	-	-	-	-	-	-	-	-	-	-	-	-	-	-	-	-	-	-	-
2284-222	13040	BALB x B6 F2 (Female)	-	-	-	-	-	-	-	-	-	-	-	-	-	-	-	-	-	-	-	-	-	-	-	-	-	-	-	-	-	-	-	-	-	-	-	-	-	-	-	-	-	-	-	-	-	-	-
2284-223	45520	BALB x B6 F2 (Female)	-	-	-	-	-	-	-	-	-	-	-	-	-	-	-	-	-	-	-	-	-	-	-	-	-	-	-	-	-	-	-	-	-	-	-	-	-	-	-	-	-	-	-	-	-	-	-
2286-224	267200	BALB x B6 F2 (Female)	-	-	-	-	-	-	-	-	-	-	-	-	-	-	-	-	-	-	-	-	-	-	-	-	-	-	-	-	-	-	-	-	-	-	-	-	-	-	-	-	-	-	-	-	-	-	-
2286-225	23360	BALB x B6 F2 (Female)	-	-	-	-	-	-	-	-	-	-	-	-	-	-	-	-	-	-	-	-	-	-	-	-	-	-	-	-	-	-	-	-	-	-	-	-	-	-	-	-	-	-	-	-	-	-	-
2286-226	57200	BALB x B6 F2 (Female)	-	-	-	-	-	-	-	-	-	-	-	-	-	-	-	-	-	-	-	-	-	-	-	-	-	-	-	-	-	-	-	-	-	-	-	-	-	-	-	-	-	-	-	-	-	-	-
2286-227	22320	BALB x B6 F2 (Female)	-	-	-	-	-	-	-	-	-	-	-	-	-	-	-	-	-	-	-	-	-	-	-	-	-	-	-	-	-	-	-	-	-	-	-	-	-	-	-	-	-	-	-	-	-	-	-
2286-228	52400	BALB x B6 F2 (Female)	-	-	-	-	-	-	-	-	-	-	-	-	-	-	-	-	-	-	-	-	-	-	-	-	-	-	-	-	-	-	-	-	-	-	-	-	-	-	-	-	-	-	-	-	-	-	-
2295-229	33200	BALB x B6 F2 (Female)	-	-	-	-	-	-	-	-	-	-	-	-	-	-	-	-	-	-	-	-	-	-	-	-	-	-	-	-	-	-	-	-	-	-	-	-	-	-	-	-	-	-	-	-	-	-	-
2295-230	189920	BALB x B6 F2 (Female)	-	-	-	-	-	-	-	-	-	-	-	-	-	-	-	-	-	-	-	-	-	-	-	-	-	-	-	-	-	-	-	-	-	-	-	-	-	-	-	-	-	-	-	-	-	-	-
2295-231	40640	BALB x B6 F2 (Female)	-	-	-	-	-	-	-	-	-	-	-	-	-	-	-	-	-	-	-	-	-	-	-	-	-	-	-	-	-	-	-	-	-	-	-	-	-	-	-	-	-	-	-	-	-	-	-
2295-232	-	BALB x B6 F2 (Female)	-	-	-	-	-	-	-	-	-	-	-	-	-	-	-	-	-	-	-	-	-	-	-	-	-	-	-	-	-	-	-	-	-	-	-	-	-	-	-	-	-	-	-	-	-	-	-
2295-233	-	BALB x B6 F2 (Female)	-	-	-	-	-	-	-	-	-	-	-	-	-	-	-	-	-	-	-	-	-	-	-	-	-	-	-	-	-	-	-	-	-	-	-	-	-	-	-	-	-	-	-	-	-	-	-
2287-234	41680	BALB x B6 F2 (Female)	-	-	-	-	-	-	-	-	-	-	-	-	-	-	-	-	-	-	-	-	-	-	-	-	-	-	-	-	-	-	-	-	-	-	-	-	-	-	-	-	-	-	-	-	-	-	-
2287-235	206400	BALB x B6 F2 (Female)	-	-	-	-	-	-	-	-	-	-	-	-	-	-	-	-	-	-	-	-	-	-	-	-	-	-	-	-	-	-	-	-	-	-	-	-	-	-	-	-	-	-	-	-	-	-	-
2287-236	37760	BALB x B6 F2 (Female)	-	-	-	-	-	-	-	-	-	-	-	-	-	-	-	-	-	-	-	-	-	-	-	-	-	-	-	-	-	-	-	-	-	-	-	-	-	-	-	-	-	-	-	-	-	-	-
2287-237	114800	BALB x B6 F2 (Female)	-	-	-	-	-	-	-	-	-	-	-	-	-	-	-	-	-	-	-	-	-	-	-	-	-	-	-	-	-	-	-	-	-	-	-	-	-	-	-	-	-	-	-	-	-	-	-
2287-238	71200	BALB x B6 F2 (Female)	-	-	-	-	-	-	-	-	-	-	-	-	-	-	-	-	-	-	-	-	-	-	-	-	-	-	-	-	-	-	-	-	-	-	-	-	-	-	-	-	-	-	-	-	-	-	-
2288-239	3866.67	BALB x B6 F2 (Female)	-	-	-	-	-	-	-	-	-	-	-	-	-	-	-	-	-	-	-	-	-	-	-	-	-	-	-	-	-	-	-	-	-	-	-	-	-	-	-	-	-	-	-	-	-	-	-
2288-240	27840	BALB x B6 F2 (Female)	-	-	-	-	-	-	-	-	-	-	-	-	-	-	-	-	-	-	-	-	-	-	-	-	-	-	-	-	-	-	-	-	-	-	-	-	-	-	-	-	-	-	-	-	-	-	-
2288-241	14160	BALB x B6 F2 (Female)	-	-	-	-	-	-	-	-	-	-	-	-	-	-	-	-	-	-	-	-	-	-	-	-	-	-	-	-	-	-	-	-	-	-	-	-	-	-	-	-	-	-	-	-	-	-	-
2288-242	219360	BALB x B6 F2 (Female)	-	-	-	-	-	-	-	-	-	-	-	-	-	-	-	-	-	-	-	-	-	-	-	-	-	-	-	-	-	-	-	-	-	-	-	-	-	-	-	-	-	-	-	-	-	-	-
2288-243	149600	BALB x B6 F2 (Female)	-	-	-	-	-	-	-	-	-	-	-	-	-	-	-	-	-	-	-	-	-	-	-	-	-	-	-	-	-	-	-	-	-	-	-	-	-	-	-	-	-	-	-	-	-	-	-
2289-244	40880	BALB x B6 F2 (Female)	-	-	-	-	-	-	-	-	-	-	-	-	-	-	-	-	-	-	-	-	-	-	-	-	-	-	-	-	-	-	-	-	-	-	-	-	-	-	-	-	-	-	-	-	-	-	-
2289-245	5600	BALB x B6 F2 (Female)	-	-	-	-	-	-	-	-	-	-	-	-	-	-	-	-	-	-	-	-	-	-	-	-	-	-	-	-	-	-	-	-	-	-	-	-	-	-	-	-	-	-	-	-	-	-	-
2289-246	23920	BALB x B6 F2 (Female)	-	-	-	-	-	-	-	-	-	-	-	-	-	-	-	-	-	-	-	-	-	-	-	-	-	-	-	-	-	-	-	-	-	-	-	-	-	-	-	-	-	-	-	-	-	-	-
2289-247	108000	BALB x B6 F2 (Female)	-	-	-	-	-	-	-	-	-	-	-	-	-	-	-	-	-	-	-	-	-	-	-	-	-	-	-	-	-	-	-	-	-	-	-	-	-	-	-	-	-	-	-	-	-	-	-
2289-248	-	BALB x B6 F2 (Female)	-	-	-	-	-	-	-	-	-	-	-	-	-	-	-	-	-	-	-	-	-	-	-	-	-	-	-	-	-	-	-	-	-	-	-	-	-	-	-	-	-	-	-	-	-	-	-
2309-249	528000	BALB x B6 F2 (Female)	-	-	-	-	-	-	-	-	-	-	-	-	-	-	-	-	-	-	-	-	-	-	-	-	-	-	-	-	-	-	-	-	-	-	-	-	-	-	-	-	-	-	-	-	-	-	-
2309-250	173600	BALB x B6 F2 (Female)	-	-	-	-	-	-	-	-	-	-	-	-	-	-	-	-	-	-	-	-	-	-	-	-	-	-	-	-	-	-	-	-	-	-	-	-	-	-	-	-	-	-	-	-	-	-	-
2309-251	2720	BALB x B6 F2 (Female)	-	-	-	-	-	-	-	-	-	-	-	-	-	-	-	-	-	-	-	-	-	-	-	-	-	-	-	-	-	-	-	-	-	-	-	-	-	-	-	-	-	-	-	-	-	-	-
2309-252	30000	BALB x B6 F2 (Female)	-	-	-	-	-	-	-	-	-	-	-	-	-	-	-	-	-	-	-	-	-	-	-	-	-	-	-	-	-	-	-	-	-	-	-	-	-	-	-	-	-	-	-	-	-	-	-
2309-253	123440	BALB x B6 F2 (Female)	-	-	-	-	-	-	-	-	-	-	-	-	-	-	-	-	-	-	-	-	-	-	-	-	-	-	-	-	-	-	-	-	-	-	-	-	-	-	-	-	-	-	-	-	-	-	-
2308-254	75200	BALB x B6 F2 (Female)	-	-	-	-	-	-	-	-	-	-	-	-	-	-	-	-	-	-	-	-	-	-	-	-	-	-	-	-	-	-	-	-	-	-	-	-	-	-	-	-	-	-	-	-	-	-	-
2308-255	205440	BALB x B6 F2 (Female)	-	-	-	-	-	-	-	-	-	-	-	-	-	-	-	-	-	-	-	-	-	-	-	-	-	-	-	-	-	-	-	-	-	-	-	-	-	-	-	-	-	-	-	-	-	-	-
2308-256	15120	BALB x B6 F2 (Female)	-	-	-	-	-	-	-	-	-	-	-	-	-	-	-	-	-	-	-	-	-	-	-	-	-	-	-	-	-	-	-	-	-	-	-	-	-	-	-	-	-	-	-	-	-	-	-
2308-257	-	BALB x B6 F2 (Female)	-	-	-	-	-	-	-	-	-	-	-	-	-	-	-	-	-	-	-	-	-	-	-	-	-	-	-	-	-	-	-	-	-	-	-	-	-	-	-	-	-	-	-	-	-	-	-
2302-259	83200	BALB x B6 F2 (Female)	-	-	-	-	-	-	-	-	-	-	-	-	-	-	-	-	-	-	-	-	-	-	-	-	-	-	-	-	-	-	-	-	-	-	-	-	-	-	-	-	-	-	-	-	-	-	-
2302-260	217600	BALB x B6 F2 (Female)	-	-	-	-	-	-	-	-	-	-	-	-	-	-	-	-	-	-	-	-	-	-	-	-	-	-	-	-	-	-	-	-	-	-	-	-	-	-	-	-	-	-	-	-	-	-	-
2302-261	215200	BALB x B6 F2 (Female)	-	-	-	-	-	-	-	-	-	-	-	-	-	-	-	-	-	-	-	-	-	-	-	-	-	-	-	-	-	-	-	-	-	-	-	-	-	-	-	-	-	-	-	-	-	-	-
2302-262	2960	BALB x B6 F2 (Female)	-	-	-	-	-	-	-	-	-	-	-	-	-	-	-	-	-	-	-	-	-	-	-	-	-	-	-	-	-	-	-	-	-	-	-	-	-	-	-	-	-	-	-	-	-	-	-
2302-263	3040	BALB x B6 F2 (Female)	-	-	-	-	-	-	-	-	-	-	-	-	-	-	-	-	-	-	-	-	-	-	-	-	-	-	-	-	-	-	-	-	-	-	-	-	-	-	-	-	-	-	-	-	-	-	-
2310-264	51760	BALB x B6 F2 (Female)	-	-	-	-	-	-	-	-	-	-	-	-	-	-	-	-	-	-	-	-	-	-	-	-	-	-	-	-	-	-	-	-	-	-	-	-	-	-	-	-	-	-	-	-	-	-	-
2310-265	43520	BALB x B6 F2 (Female)	-	-	-	-	-	-	-	-	-	-	-	-	-	-	-	-	-	-	-	-	-	-	-	-	-	-	-	-	-	-	-	-	-	-	-	-	-	-	-	-	-	-	-	-	-	-	-
2310-266	2640	BALB x B6 F2 (Female)	-	-	-	-	-	-	-	-	-	-	-	-	-	-	-	-	-	-	-	-	-	-	-	-	-	-	-	-	-	-	-	-	-	-	-	-	-	-	-	-	-	-	-	-	-	-	-
2310-267	32320	BALB x B6 F2 (Female)	-	-	-	-	-	-	-	-	-	-	-	-	-	-	-	-	-	-	-	-	-	-	-	-	-	-	-	-	-	-	-	-	-	-	-	-	-	-	-	-	-	-	-	-	-	-	-
1656-244	231739	C3H x B6 F2 (Female)	-	-	-	-	-	-	-	-	-	-	-	-	-	-	-	-	-	-	-	-	-	-	-	-	-	-	-	-	-	-	-	-	-	-	-	-	-	-	-	-	-	-	-	-	-	-	-
1656-245	243781	C3H x B6 F2 (Female)	-	-	-	-	-	-	-	-	-	-	-	-	-	-	-	-	-	-	-	-	-	-	-	-	-	-	-	-	-	-	-	-	-	-	-	-	-	-	-	-	-	-	-	-	-	-	-
1656-246	103992	C3H x B6 F2 (Female)	-	-	-	-	-	-	-	-	-	-	-	-	-	-	-	-	-	-	-	-	-	-	-	-	-	-	-	-	-	-	-	-	-	-	-	-	-	-	-	-	-	-	-	-	-	-	-
1656-247	120781	C3H x B6 F2 (Female)	-	-	-	-	-	-	-	-	-	-	-	-	-	-	-	-	-	-	-	-	-	-	-	-	-	-	-	-	-	-	-	-	-	-	-	-	-	-	-	-	-	-	-	-	-	-	-
1666-248	114815	C3H x B6 F2 (Female)	-	-	-	-	-	-	-	-	-	-	-	-	-	-	-	-	-	-	-	-	-	-	-	-	-	-	-	-	-	-	-	-	-	-	-	-	-	-	-	-	-	-	-	-	-	-	-
1666-249	0	C3H x B6 F2 (Female)	-	-	-	-	-	-	-	-	-	-	-	-	-	-	-	-	-	-	-	-	-	-	-	-	-	-	-	-	-	-	-	-	-	-	-	-	-	-	-	-	-	-	-	-	-	-	-
1666-250	25176.8	C3H x B6 F2 (Female)	-	-	-	-	-	-	-	-	-	-	-	-	-	-	-	-	-	-	-	-	-	-	-	-	-	-	-	-	-	-	-	-	-	-	-	-	-	-	-	-	-	-	-	-	-	-	-
1700-271	5997.91	C3H x B6 F2 (Female)	-	-	-	-	-	-	-	-	-	-	-	-	-	-	-	-	-	-	-	-	-	-	-	-	-	-	-	-	-	-	-	-	-	-	-	-	-	-	-	-	-	-	-	-	-	-	-
1700-272	0	C3H x B6 F2 (Female)	-	-	-	-	-	-	-	-	-	-	-	-	-	-	-	-	-	-	-	-	-	-	-	-	-	-	-	-	-	-	-	-	-	-	-	-	-	-	-	-	-	-	-	-	-	-	-
1700-273	3999.45	C3H x B6 F2 (Female)	-	-	-	-	-	-	-	-	-	-	-	-	-	-	-	-	-	-	-	-	-	-	-	-	-	-	-	-	-	-	-	-	-	-	-	-	-	-	-	-	-	-	-	-	-	-	-
1700-274	33962.5	C3H x B6 F2 (Female)	-	-	-	-	-	-	-	-	-	-	-	-	-	-	-	-	-	-	-	-	-	-	-	-	-	-	-	-	-	-	-	-	-	-	-	-	-	-	-	-	-	-	-	-	-	-	-
1700-275	0	C3H x B6 F2 (Female)	-	-	-	-	-	-	-	-	-	-	-	-	-	-	-	-	-	-	-	-	-	-	-	-	-	-	-	-	-	-	-	-	-	-	-	-	-	-	-	-	-	-	-	-	-	-	-
1701-276	35974.9	C3H x B6 F2 (Female)	-	-	-	-	-	-	-	-	-	-	-	-	-	-	-	-	-	-	-	-	-	-	-	-	-	-	-	-	-	-	-	-	-	-	-	-	-	-	-	-	-	-	-	-	-	-	-
1701-277	68076.9	C3H x B6 F2 (Female)	-	-	-	-	-	-	-	-	-	-	-	-	-	-	-	-	-	-	-	-	-	-	-	-	-	-	-	-	-	-	-	-	-	-	-	-	-	-	-	-	-	-	-	-	-	-	-
1701-278	38018.9	C3H x B6 F2 (Female)	-	-	-	-	-	-	-	-	-	-	-	-	-	-	-	-	-	-	-	-	-	-	-	-	-	-	-	-	-	-	-	-	-	-	-	-	-	-	-	-	-	-	-	-	-	-	-
1707-280	26001.6	C3H x B6 F2 (Female)	-	-	-	-	-	-	-	-	-	-	-	-	-	-	-	-	-	-	-	-	-	-	-	-	-	-	-	-	-	-	-	-	-	-	-	-	-	-	-	-	-	-	-	-	-	-	-
1707-281	62373.5	C3H x B6 F2 (Female)	-	-	-	-	-	-	-	-	-	-	-	-	-	-	-	-	-	-	-	-	-	-	-	-	-	-	-	-	-	-	-	-	-	-	-	-	-	-	-	-	-	-	-	-	-	-	-
1707-282	5997.91	C3H x B6 F2 (Female)	-	-	-	-	-	-	-	-	-	-	-	-	-	-	-	-	-	-	-	-	-	-	-	-	-	-	-	-	-	-	-	-	-	-	-	-	-	-	-	-	-	-	-	-	-	-	-
1712-283	0	C3H x B6 F2 (Female)	-	-	-	-	-	-	-	-	-	-	-	-	-	-	-	-	-	-	-	-	-	-	-	-	-	-	-	-	-	-	-	-	-	-	-	-	-	-	-	-	-	-	-	-	-	-	-
1712-284	17988.7	C3H x B6 F2 (Female)	-	-	-	-	-	-	-	-	-	-	-	-	-	-	-	-	-	-	-	-	-	-	-	-	-	-	-	-	-	-	-	-	-	-	-	-	-	-	-	-	-	-	-	-	-	-	-
1710-285	38018.9	C3H x B6 F2 (Female)	-	-	-	-	-	-	-	-	-	-	-	-	-	-	-	-	-	-	-	-	-	-	-	-	-	-	-	-	-	-	-	-	-	-	-	-	-	-	-	-	-	-	-	-	-	-	-
1710-286	29991.6	C3H x B6 F2 (Female)	-	-	-	-	-	-	-	-	-	-	-	-	-	-	-	-	-	-	-	-	-	-	-	-	-	-	-	-	-	-	-	-	-	-	-	-	-	-	-	-	-	-	-	-	-	-	-
1710-287	74473.2	C3H x B6 F2 (Female)	-	-	-	-	-	-	-	-	-	-	-	-	-	-	-	-	-	-	-	-	-	-	-	-	-	-	-	-	-	-	-	-	-	-	-	-	-	-	-	-	-	-	-	-	-	-	-
1710-288	77803.7	C3H x B6 F2 (Female)	-	-	-	-	-	-	-	-	-	-	-	-	-	-	-	-	-	-	-	-	-	-	-	-	-	-	-	-	-	-	-	-	-	-	-	-	-	-	-	-	-	-	-	-	-	-	-
1710-289	82035.2	C3H x B6 F2 (Female)	-	-	-	-	-	-	-	-	-	-	-	-	-	-	-	-	-	-	-	-	-	-	-	-	-	-	-	-	-	-	-	-	-	-	-	-	-	-	-	-	-	-	-	-	-	-	-
1711-290	101859	C3H x B6 F2 (Female)	-	-	-	-	-	-	-	-	-	-	-	-	-	-	-	-	-	-	-	-	-	-	-	-	-	-	-	-	-	-	-	-	-	-	-	-	-	-	-	-	-	-	-	-	-	-	-
1711-291	23388.4	C3H x B6 F2 (Female)	-	-	-	-	-	-	-	-	-	-	-	-	-	-	-	-	-	-	-	-	-	-	-	-	-	-	-	-	-	-	-	-	-	-	-	-	-	-	-	-	-	-	-	-	-	-	-
1711-292	30199.5	C3H x B6 F2 (Female)	-	-	-	-	-	-	-	-	-	-	-	-	-	-	-	-	-	-	-	-	-	-	-	-	-	-	-	-	-	-	-	-	-	-	-	-	-	-	-	-	-	-	-	-	-	-	-
1711-293	0	C3H x B6 F2 (Female)	-	-	-	-	-	-	-	-	-	-	-	-	-	-	-	-	-	-	-	-	-	-	-	-	-	-	-	-	-	-	-	-	-	-	-	-	-	-	-	-	-	-	-	-	-	-	-
1757-297	109144	C3H x B6 F2 (Female)	-	-	-	-	-	-	-	-	-	-	-	-	-	-	-	-	-	-	-	-	-	-	-	-	-	-	-	-	-	-	-	-	-	-	-	-	-	-	-	-	-	-	-	-	-	-	-
1757-298	0	C3H x B6 F2 (Female)	-	-	-	-	-	-	-	-	-	-	-	-	-	-	-	-	-	-	-	-	-	-	-	-	-	-	-	-	-	-	-	-	-	-	-	-	-	-	-	-	-	-	-	-	-	-	-
1769-318	0	C3H x B6 F2 (Female)	-	-	-	-	-	-	-	-	-	-	-	-	-	-	-	-	-	-	-	-	-	-	-	-	-	-	-	-	-	-	-	-	-	-	-	-	-	-	-	-	-	-	-	-	-	-	-
1769-319	43954.2	C3H x B6 F2 (Female)	-	-	-	-	-	-	-	-	-	-	-	-	-	-	-	-	-	-	-	-	-	-	-	-	-	-	-	-	-	-	-	-	-	-	-	-	-	-	-	-	-	-	-	-	-	-	-
1769-320	57942.9	C3H x B6 F2 (Female)	-	-	-	-	-	-	-	-	-	-	-	-	-	-	-	-	-	-	-	-	-	-	-	-	-	-	-	-	-	-	-	-	-	-	-	-	-	-	-	-	-	-	-	-	-	-	-
1795-325	79799.5	C3H x B6 F2 (Female)	-	-	-	-	-	-	-	-	-	-	-	-	-	-	-	-	-	-	-	-	-	-	-	-	-	-	-	-	-	-	-	-	-	-	-	-	-	-	-	-	-	-	-	-	-	-	-
1795-326	154882	C3H x B6 F2 (Female)	-	-	-	-	-	-	-	-	-	-	-	-	-	-	-	-	-	-	-	-	-	-	-	-	-	-	-	-	-	-	-	-	-	-	-	-	-	-	-	-	-	-	-	-	-	-	-
1780-327	79250.1	C3H x B6 F2 (Female)	-	-	-	-	-	-	-	-	-	-	-	-	-	-	-	-	-	-	-	-	-	-	-	-	-	-	-	-	-	-	-	-	-	-	-	-	-	-	-	-	-	-	-	-	-	-	-
1784-330	51999.6	C3H x B6 F2 (Female)	-	-	-	-	-	-	-	-	-	-	-	-	-	-	-	-	-	-	-	-	-	-	-	-	-	-	-	-	-	-	-	-	-	-	-	-	-	-	-	-	-	-	-	-	-	-	-
1784-331	92896.6	C3H x B6 F2 (Female)	-	-	-	-	-	-	-	-	-	-	-	-	-	-	-	-	-	-	-	-	-	-	-	-	-	-	-	-	-	-	-	-	-	-	-	-	-	-	-	-	-	-	-	-	-	-	-
1783-336	137721	C3H x B6 F2 (Female)	-	-	-	-	-	-	-	-	-	-	-	-	-	-	-	-	-	-	-	-	-	-	-	-	-	-	-	-	-	-	-	-	-	-	-	-	-	-	-	-	-	-	-	-	-	-	-
1783-337	135519	C3H x B6 F2 (Female)	-	-	-	-	-	-	-	-	-	-	-	-	-	-	-	-	-	-	-	-	-	-	-	-	-	-	-	-	-	-	-	-	-	-	-	-	-	-	-	-	-	-	-	-	-	-	-
1783-339	10000	C3H x B6 F2 (Female)	-	-	-	-	-	-	-	-	-	-	-	-	-	-	-	-	-	-	-	-	-	-	-	-	-	-	-	-	-	-	-	-	-	-	-	-	-	-	-	-	-	-	-	-	-	-	-
1843-359	0	C3H x B6 F2 (Female)	-	-	-	-	-	-	-	-	-	-	-	-	-	-	-	-	-	-	-	-	-	-	-	-	-	-	-	-	-	-	-	-	-	-	-	-	-	-	-	-	-	-	-	-	-	-	-
1843-360	0	C3H x B6 F2 (Female)	-	-	-	-	-	-	-	-	-	-	-	-	-	-	-	-	-	-	-	-	-	-	-	-	-	-	-	-	-	-	-	-	-	-	-	-	-	-	-	-	-	-	-	-	-	-	-
1843-362	50003.5	C3H x B6 F2 (Female)	-	-	-	-	-	-	-	-	-	-	-	-	-	-	-	-	-	-	-	-	-	-	-	-	-	-	-	-	-	-	-	-	-	-	-	-	-	-	-	-	-	-	-	-	-	-	-
1853-376	26001.6	C3H x B6 F2 (Female)	-	-	-	-	-	-	-	-	-	-	-	-	-	-	-	-	-	-	-	-	-	-	-	-	-	-	-	-	-	-	-	-	-	-	-	-	-	-	-	-	-	-	-	-	-	-	-
1853-377	118032	C3H x B6 F2 (Female)	-	-	-	-	-	-	-	-	-	-	-	-	-	-	-	-	-	-	-	-	-	-	-	-	-	-	-	-	-	-	-	-	-	-	-	-	-	-	-	-	-	-	-	-	-	-	-
1853-378	55207.7	C3H x B6 F2 (Female)	-	-	-	-	-	-	-	-	-	-	-	-	-	-	-	-	-	-	-	-	-	-	-	-	-	-	-	-	-	-	-	-	-	-	-	-	-	-	-	-	-	-	-	-	-	-	-
1853-379	104713	C3H x B6 F2 (Female)	-	-	-	-	-	-	-	-	-	-	-	-	-	-	-	-	-	-	-	-	-	-	-	-	-	-	-	-	-	-	-	-	-	-	-	-	-	-	-	-	-	-	-	-	-	-	-
1859-380	0	C3H x B6 F2 (Female)	-	-	-	-	-	-	-	-	-	-	-	-	-	-	-	-	-	-	-	-	-	-	-	-	-	-	-	-	-	-	-	-	-	-	-	-	-	-	-	-	-	-	-	-	-	-	-
1867-381	0	C3H x B6 F2 (Female)	-	-	-	-	-	-	-	-	-	-	-	-	-	-	-	-	-	-	-	-	-	-	-	-	-	-	-	-	-	-	-	-	-	-	-	-	-	-	-	-	-	-	-	-	-	-	-
1867-382	126765	C3H x B6 F2 (Female)	-	-	-	-	-	-	-	-	-	-	-	-	-	-	-	-	-	-	-	-	-	-	-	-	-	-	-	-	-	-	-	-	-	-	-	-	-	-	-	-	-	-	-	-	-	-	-
1867-383	169044	C3H x B6 F2 (Female)	-	-	-	-	-	-	-	-	-	-	-	-	-	-	-	-	-	-	-	-	-	-	-	-	-	-	-	-	-	-	-	-	-	-	-	-	-	-	-	-	-	-	-	-	-	-	-
1867-384	0	C3H x B6 F2 (Female)	-	-	-	-	-	-	-	-	-	-	-	-	-	-	-	-	-	-	-	-	-	-	-	-	-	-	-	-	-	-	-	-	-	-	-	-	-	-	-	-	-	-	-	-	-	-	-
1867-385	258226	C3H x B6 F2 (Female)	-	-	-	-	-	-	-	-	-	-	-	-	-	-	-	-	-	-	-	-	-	-	-	-	-	-	-	-	-	-	-	-	-	-	-	-	-	-	-	-	-	-	-	-	-	-	-
1874-390	0	C3H x B6 F2 (Female)	-	-	-	-	-	-	-	-	-	-	-	-	-	-	-	-	-	-	-	-	-	-	-	-	-	-	-	-	-	-	-	-	-	-	-	-	-	-	-	-	-	-	-	-	-	-	-
1874-391	31188.9	C3H x B6 F2 (Female)	-	-	-	-	-	-	-	-	-	-	-	-	-	-	-	-	-	-	-	-	-	-	-	-	-	-	-	-	-	-	-	-	-	-	-	-	-	-	-	-	-	-	-	-	-	-	-
1874-392	51999.6	C3H x B6 F2 (Female)	-	-	-	-	-	-	-	-	-	-	-	-	-	-	-	-	-	-	-	-	-	-	-	-	-	-	-	-	-	-	-	-	-	-	-	-	-	-	-	-	-	-	-	-	-	-	-
1876-393	27227	C3H x B6 F2 (Female)	-	-	-	-	-	-	-	-	-	-	-	-	-	-	-	-	-	-	-	-	-	-	-	-	-	-	-	-	-	-	-	-	-	-	-	-	-	-	-	-	-	-	-	-	-	-	-
1876-395	272270	C3H x B6 F2 (Female)	-	-	-	-	-	-	-	-	-	-	-	-	-	-	-	-	-	-	-	-	-	-	-	-	-	-	-	-	-	-	-	-	-	-	-	-	-	-	-	-	-	-	-	-	-	-	-
1876-396	0	C3H x B6 F2 (Female)	-	-	-	-	-	-	-	-	-	-	-	-	-	-	-	-	-	-	-	-	-	-	-	-	-	-	-	-	-	-	-	-	-	-	-	-	-	-	-	-	-	-	-	-	-	-	-
1885-399	0	C3H x B6 F2 (Female)	-	-	-	-	-	-	-	-	-	-	-	-	-	-	-	-	-	-	-	-	-	-	-	-	-	-	-	-	-	-	-	-	-	-	-	-	-	-	-	-	-	-	-	-	-	-	-
1885-400	205116	C3H x B6 F2 (Female)	-	-	-	-	-	-	-	-	-	-	-	-	-	-	-	-	-	-	-	-	-	-	-	-	-	-	-	-	-	-	-	-	-	-	-	-	-	-	-	-	-	-	-	-	-	-	-
1885-403	0	C3H x B6 F2 (Female)	-	-	-	-	-	-	-	-	-	-	-	-	-	-	-	-	-	-	-	-	-	-	-	-	-	-	-	-	-	-	-	-	-	-	-	-	-	-	-	-	-	-	-	-	-	-	-
1886-404	0	C3H x B6 F2 (Female)	-	-	-	-	-	-	-	-	-	-	-	-	-	-	-	-	-	-	-	-	-	-	-	-	-	-	-	-	-	-	-	-	-	-	-	-	-	-	-	-	-	-	-	-	-	-	-
1938-406	109901	C3H x B6 F2 (Female)	-	-	-	-	-	-	-	-	-	-	-	-	-	-	-	-	-	-	-	-	-	-	-	-	-	-	-	-	-	-	-	-	-	-	-	-	-	-	-	-	-	-	-	-	-	-	-
1938-407	10000	C3H x B6 F2 (Female)	-	-	-	-	-	-	-	-	-	-	-	-	-	-	-	-	-	-	-	-	-	-	-	-	-	-	-	-	-	-	-	-	-	-	-	-	-	-	-	-	-	-	-	-	-	-	-
1938-408	143880	C3H x B6 F2 (Female)	-	-	-	-	-	-	-	-	-	-	-	-	-	-	-	-	-	-	-	-	-	-	-	-	-	-	-	-	-	-	-	-	-	-	-	-	-	-	-	-	-	-	-	-	-	-	-
1938-409	0	C3H x B6 F2 (Female)	-	-	-	-	-	-	-	-	-	-	-	-	-	-	-	-	-	-	-	-	-	-	-	-	-	-	-	-	-	-	-	-	-	-	-	-	-	-	-	-	-	-	-	-	-	-	-
1938-410	10000	C3H x B6 F2 (Female)	-	-	-	-	-	-	-	-	-	-	-	-	-	-	-	-	-	-	-	-	-	-	-	-	-	-	-	-	-	-	-	-	-	-	-	-	-	-	-	-	-	-	-	-	-	-	-
1942-411	35237.1	C3H x B6 F2 (Female)	-	-	-	-	-	-	-	-	-	-	-	-	-	-	-	-	-	-	-	-	-	-	-	-	-	-	-	-	-	-	-	-	-	-	-	-	-	-	-	-	-	-	-	-	-	-	-
1942-412	148252	C3H x B6 F2 (Female)	-	-	-	-	-	-	-	-	-	-	-	-	-	-	-	-	-	-	-	-	-	-	-	-	-	-	-	-	-	-	-	-	-	-	-	-	-	-	-	-	-	-	-	-	-	-	-
1942-413	13995.9	C3H x B6 F2 (Female)	-	-	-	-	-	-	-	-	-	-	-	-	-	-	-	-	-	-	-	-	-	-	-	-	-	-	-	-	-	-	-	-	-	-	-	-	-	-	-	-	-	-	-	-	-	-	-
1942-414	82794.2	C3H x B6 F2 (Female)	-	-	-	-	-	-	-	-	-	-	-	-	-	-	-	-	-	-	-	-	-	-	-	-	-	-	-	-	-	-	-	-	-	-	-	-	-	-	-	-	-	-	-	-	-	-	-
1945-415	0	C3H x B6 F2 (Female)	-	-	-	-	-	-	-	-	-	-	-	-	-	-	-	-	-	-	-	-	-	-	-	-	-	-	-	-	-	-	-	-	-	-	-	-	-	-	-	-	-	-	-	-	-	-	-
1945-416	13995.9	C3H x B6 F2 (Female)	-	-	-	-	-	-	-	-	-	-	-	-	-	-	-	-	-	-	-	-	-	-	-	-	-	-	-	-	-	-	-	-	-	-	-	-	-	-	-	-	-	-	-	-	-	-	-
1945-417	7998.34	C3H x B6 F2 (Female)	-	-	-	-	-	-	-	-	-	-	-	-	-	-	-	-	-	-	-	-	-	-	-	-	-	-	-	-	-	-	-	-	-	-	-	-	-	-	-	-	-	-	-	-	-	-	-
1945-418	33962.5	C3H x B6 F2 (Female)	-	-	-	-	-	-	-	-	-	-	-	-	-	-	-	-	-	-	-	-	-	-	-	-	-	-	-	-	-	-	-	-	-	-	-	-	-	-	-	-	-	-	-	-	-	-	-
1945-419	71121.4	C3H x B6 F2 (Female)	-	-	-	-	-	-	-	-	-	-	-	-	-	-	-	-	-	-	-	-	-	-	-	-	-	-	-	-	-	-	-	-	-	-	-	-	-	-	-	-	-	-	-	-	-	-	-
1956-421	72277	C3H x B6 F2 (Female)	-	-	-	-	-	-	-	-	-	-	-	-	-	-	-	-	-	-	-	-	-	-	-	-	-	-	-	-	-	-	-	-	-	-	-	-	-	-	-	-	-	-	-	-	-	-	-
1959-423	18407.7	C3H x B6 F2 (Female)	-	-	-	-	-	-	-	-	-	-	-	-	-	-	-	-	-	-	-	-	-	-	-	-	-	-	-	-	-	-	-	-	-	-	-	-	-	-	-	-	-	-	-	-	-	-	-
1959-424	73960.5	C3H x B6 F2 (Female)	-	-	-	-	-	-	-	-	-	-	-	-	-	-	-	-	-	-	-	-	-	-	-	-	-	-	-	-	-	-	-	-	-	-	-	-	-	-	-	-	-	-	-	-	-	-	-
1964-425	51168.2	C3H x B6 F2 (Female)	-	-	-	-	-	-	-	-	-	-	-	-	-	-	-	-	-	-	-	-	-	-	-	-	-	-	-	-	-	-	-	-	-	-	-	-	-	-	-	-	-	-	-	-	-	-	-
1964-426	33962.5	C3H x B6 F2 (Female)	-	-	-	-	-	-	-	-	-	-	-	-	-	-	-	-	-	-	-	-	-	-	-	-	-	-	-	-	-	-	-	-	-	-	-	-	-	-	-	-	-	-	-	-	-	-	-
1964-428	77983	C3H x B6 F2 (Female)	-	-	-	-	-	-	-	-	-	-	-	-	-	-	-	-	-	-	-	-	-	-	-	-	-	-	-	-	-	-	-	-	-	-	-	-	-	-	-	-	-	-	-	-	-	-	-
1965-430	13995.9	C3H x B6 F2 (Female)	-	-	-	-	-	-	-	-	-	-	-	-	-	-	-	-	-	-	-	-	-	-	-	-	-	-	-	-	-	-	-	-	-	-	-	-	-	-	-	-	-	-	-	-	-	-	-
1965-431	109648	C3H x B6 F2 (Female)	-	-	-	-	-	-	-	-	-	-	-	-	-	-	-	-	-	-	-	-	-	-	-	-	-	-	-	-	-	-	-	-	-	-	-	-	-	-	-	-	-	-	-	-	-	-	-
1965-432	3999.45	C3H x B6 F2 (Female)	-	-	-	-	-	-	-	-	-	-	-	-	-	-	-	-	-	-	-	-	-	-	-	-	-	-	-	-	-	-	-	-	-	-	-	-	-	-	-	-	-	-	-	-	-	-	-
1968-433	10789.5	C3H x B6 F2 (Female)	-	-	-	-	-	-	-	-	-	-	-	-	-	-	-	-	-	-	-	-	-	-	-	-	-	-	-	-	-	-	-	-	-	-	-	-	-	-	-	-	-	-	-	-	-	-	-
1968-434	5997.91	C3H x B6 F2 (Female)	-	-	-	-	-	-	-	-	-	-	-	-	-	-	-	-	-	-	-	-	-	-	-	-	-	-	-	-	-	-	-	-	-	-	-	-	-	-	-	-	-	-	-	-	-	-	-
1968-435	97949	C3H x B6 F2 (Female)	-	-	-	-	-	-	-	-	-	-	-	-	-	-	-	-	-	-	-	-	-	-	-	-	-	-	-	-	-	-	-	-	-	-	-	-	-	-	-	-	-	-	-	-	-	-	-
1968-436	0	C3H x B6 F2 (Female)	-	-	-	-	-	-	-	-	-	-	-	-	-	-	-	-	-	-	-	-	-	-	-	-	-	-	-	-	-	-	-	-	-	-	-	-	-	-	-	-	-	-	-	-	-	-	-
1968-437	95940.1	C3H x B6 F2 (Female)	-	-	-	-	-	-	-	-	-	-	-	-	-	-	-	-	-	-	-	-	-	-	-	-	-	-	-	-	-	-	-	-	-	-	-	-	-	-	-	-	-	-	-	-	-	-	-
1953-438	123880	C3H x B6 F2 (Female)	-	-	-	-	-	-	-	-	-	-	-	-	-	-	-	-	-	-	-	-	-	-	-	-	-	-	-	-	-	-	-	-	-	-	-	-	-	-	-	-	-	-	-	-	-	-	-
1953-439	101158	C3H x B6 F2 (Female)	-	-	-	-	-	-	-	-	-	-	-	-	-	-	-	-	-	-	-	-	-	-	-	-	-	-	-	-	-	-	-	-	-	-	-	-	-	-	-	-	-	-	-	-	-	-	-
1953-440	0	C3H x B6 F2 (Female)	-	-	-	-	-	-	-	-	-	-	-	-	-	-	-	-	-	-	-	-	-	-	-	-	-	-	-	-	-	-	-	-	-	-	-	-	-	-	-	-	-	-	-	-	-	-	-
1953-441	46025.7	C3H x B6 F2 (Female)	-	-	-	-	-	-	-	-	-	-	-	-	-	-	-	-	-	-	-	-	-	-	-	-	-	-	-	-	-	-	-	-	-	-	-	-	-	-	-	-	-	-	-	-	-	-	-
1953-442	21978.6	C3H x B6 F2 (Female)	-	-	-	-	-	-	-	-	-	-	-	-	-	-	-	-	-	-	-	-	-	-	-	-	-	-	-	-	-	-	-	-	-	-	-	-	-	-	-	-	-	-	-	-	-	-	-
1954-445	38018.9	C3H x B6 F2 (Female)	-	-	-	-	-	-	-	-	-	-	-	-	-	-	-	-	-	-	-	-	-	-	-	-	-	-	-	-	-	-	-	-	-	-	-	-	-	-	-	-	-	-	-	-	-	-	-
1996-446	89949.8	C3H x B6 F2 (Female)	-	-	-	-	-	-	-	-	-	-	-	-	-	-	-	-	-	-	-	-	-	-	-	-	-	-	-	-	-	-	-	-	-	-	-	-	-	-	-	-	-	-	-	-	-	-	-
1996-447	0	C3H x B6 F2 (Female)	-	-	-	-	-	-	-	-	-	-	-	-	-	-	-	-	-	-	-	-	-	-	-	-	-	-	-	-	-	-	-	-	-	-	-	-	-	-	-	-	-	-	-	-	-	-	-
1996-449	43954.2	C3H x B6 F2 (Female)	-	-	-	-	-	-	-	-	-	-	-	-	-	-	-	-	-	-	-	-	-	-	-	-	-	-	-	-	-	-	-	-	-	-	-	-	-	-	-	-	-	-	-	-	-	-	-
2016-450	0	C3H x B6 F2 (Female)	-	-	-	-	-	-	-	-	-	-	-	-	-	-	-	-	-	-	-	-	-	-	-	-	-	-	-	-	-	-	-	-	-	-	-	-	-	-	-	-	-	-	-	-	-	-	-
2016-452	0	C3H x B6 F2 (Female)	-	-	-	-	-	-	-	-	-	-	-	-	-	-	-	-	-	-	-	-	-	-	-	-	-	-	-	-	-	-	-	-	-	-	-	-	-	-	-	-	-	-	-	-	-	-	-
2016-453	43954.2	C3H x B6 F2 (Female)	-	-	-	-	-	-	-	-	-	-	-	-	-	-	-	-	-	-	-	-	-	-	-	-	-	-	-	-	-	-	-	-	-	-	-	-	-	-	-	-	-	-	-	-	-	-	-
2016-454	10000	C3H x B6 F2 (Female)	-	-	-	-	-	-	-	-	-	-	-	-	-	-	-	-	-	-	-	-	-	-	-	-	-	-	-	-	-	-	-	-	-	-	-	-	-	-	-	-	-	-	-	-	-	-	-
2028-456	114025	C3H x B6 F2 (Female)	-	-	-	-	-	-	-	-	-	-	-	-	-	-	-	-	-	-	-	-	-	-	-	-	-	-	-	-	-	-	-	-	-	-	-	-	-	-	-	-	-	-	-	-	-	-	-
2028-457	53579.7	C3H x B6 F2 (Female)	-	-	-	-	-	-	-	-	-	-	-	-	-	-	-	-	-	-	-	-	-	-	-	-	-	-	-	-	-	-	-	-	-	-	-	-	-	-	-	-	-	-	-	-	-	-	-
2028-458	226986	C3H x B6 F2 (Female)	-	-	-	-	-	-	-	-	-	-	-	-	-	-	-	-	-	-	-	-	-	-	-	-	-	-	-	-	-	-	-	-	-	-	-	-	-	-	-	-	-	-	-	-	-	-	-
2028-459	121899	C3H x B6 F2 (Female)	-	-	-	-	-	-	-	-	-	-	-	-	-	-	-	-	-	-	-	-	-	-	-	-	-	-	-	-	-	-	-	-	-	-	-	-	-	-	-	-	-	-	-	-	-	-	-
2084-461	156675	C3H x B6 F2 (Female)	-	-	-	-	-	-	-	-	-	-	-	-	-	-	-	-	-	-	-	-	-	-	-	-	-	-	-	-	-	-	-	-	-	-	-	-	-	-	-	-	-	-	-	-	-	-	-
2084-462	27989.8	C3H x B6 F2 (Female)	-	-	-	-	-	-	-	-	-	-	-	-	-	-	-	-	-	-	-	-	-	-	-	-	-	-	-	-	-	-	-	-	-	-	-	-	-	-	-	-	-	-	-	-	-	-	-
2084-463	5000.35	C3H x B6 F2 (Female)	-	-	-	-	-	-	-	-	-	-	-	-	-	-	-	-	-	-	-	-	-	-	-	-	-	-	-	-	-	-	-	-	-	-	-	-	-	-	-	-	-	-	-	-	-	-	-
2084-464	88920.1	C3H x B6 F2 (Female)	-	-	-	-	-	-	-	-	-	-	-	-	-	-	-	-	-	-	-	-	-	-	-	-	-	-	-	-	-	-	-	-	-	-	-	-	-	-	-	-	-	-	-	-	-	-	-
2084-465	26001.6	C3H x B6 F2 (Female)	-	-	-	-	-	-	-	-	-	-	-	-	-	-	-	-	-	-	-	-	-	-	-	-	-	-	-	-	-	-	-	-	-	-	-	-	-	-	-	-	-	-	-	-	-	-	-
2092-466	188799	C3H x B6 F2 (Female)	-	-	-	-	-	-	-	-	-	-	-	-	-	-	-	-	-	-	-	-	-	-	-	-	-	-	-	-	-	-	-	-	-	-	-	-	-	-	-	-	-	-	-	-	-	-	-
2092-467	78343	C3H x B6 F2 (Female)	-	-	-	-	-	-	-	-	-	-	-	-	-	-	-	-	-	-	-	-	-	-	-	-	-	-	-	-	-	-	-	-	-	-	-	-	-	-	-	-	-	-	-	-	-	-	-
2092-468	89949.8	C3H x B6 F2 (Female)	-	-	-	-	-	-	-	-	-	-	-	-	-	-	-	-	-	-	-	-	-	-	-	-	-	-	-	-	-	-	-	-	-	-	-	-	-	-	-	-	-	-	-	-	-	-	-
2092-469	15995.6	C3H x B6 F2 (Female)	-	-	-	-	-	-	-	-	-	-	-	-	-	-	-	-	-	-	-	-	-	-	-	-	-	-	-	-	-	-	-	-	-	-	-	-	-	-	-	-	-	-	-	-	-	-	-
2075-471	89125.1	C3H x B6 F2 (Female)	-	-	-	-	-	-	-	-	-	-	-	-	-	-	-	-	-	-	-	-	-	-	-	-	-	-	-	-	-	-	-	-	-	-	-	-	-	-	-	-	-	-	-	-	-	-	-
2075-472	82035.2	C3H x B6 F2 (Female)	-	-	-	-	-	-	-	-	-	-	-	-	-	-	-	-	-	-	-	-	-	-	-	-	-	-	-	-	-	-	-	-	-	-	-	-	-	-	-	-	-	-	-	-	-	-	-
2075-473	46025.7	C3H x B6 F2 (Female)	-	-	-	-	-	-	-	-	-	-	-	-	-	-	-	-	-	-	-	-	-	-	-	-	-	-	-	-	-	-	-	-	-	-	-	-	-	-	-	-	-	-	-	-	-	-	-
2075-474	104954	C3H x B6 F2 (Female)	-	-	-	-	-	-	-	-	-	-	-	-	-	-	-	-	-	-	-	-	-	-	-	-	-	-	-	-	-	-	-	-	-	-	-	-	-	-	-	-	-	-	-	-	-	-	-
2075-475	96161.2	C3H x B6 F2 (Female)	-	-	-	-	-	-	-	-	-	-	-	-	-	-	-	-	-	-	-	-	-	-	-	-	-	-	-	-	-	-	-	-	-	-	-	-	-	-	-	-	-	-	-	-	-	-	-
2096-476	33962.5	C3H x B6 F2 (Female)	-	-	-	-	-	-	-	-	-	-	-	-	-	-	-	-	-	-	-	-	-	-	-	-	-	-	-	-	-	-	-	-	-	-	-	-	-	-	-	-	-	-	-	-	-	-	-
2096-477	130017	C3H x B6 F2 (Female)	-	-	-	-	-	-	-	-	-	-	-	-	-	-	-	-	-	-	-	-	-	-	-	-	-	-	-	-	-	-	-	-	-	-	-	-	-	-	-	-	-	-	-	-	-	-	-
2096-478	83946	C3H x B6 F2 (Female)	-	-	-	-	-	-	-	-	-	-	-	-	-	-	-	-	-	-	-	-	-	-	-	-	-	-	-	-	-	-	-	-	-	-	-	-	-	-	-	-	-	-	-	-	-	-	-
2096-479	43151.9	C3H x B6 F2 (Female)	-	-	-	-	-	-	-	-	-	-	-	-	-	-	-	-	-	-	-	-	-	-	-	-	-	-	-	-	-	-	-	-	-	-	-	-	-	-	-	-	-	-	-	-	-	-	-
2103-480	73960.5	C3H x B6 F2 (Female)	-	-	-	-	-	-	-	-	-	-	-	-	-	-	-	-	-	-	-	-	-	-	-	-	-	-	-	-	-	-	-	-	-	-	-	-	-	-	-	-	-	-	-	-	-	-	-
2103-481	199986	C3H x B6 F2 (Female)	-	-	-	-	-	-	-	-	-	-	-	-	-	-	-	-	-	-	-	-	-	-	-	-	-	-	-	-	-	-	-	-	-	-	-	-	-	-	-	-	-	-	-	-	-	-	-
2103-482	50003.5	C3H x B6 F2 (Female)	-	-	-	-	-	-	-	-	-	-	-	-	-	-	-	-	-	-	-	-	-	-	-	-	-	-	-	-	-	-	-	-	-	-	-	-	-	-	-	-	-	-	-	-	-	-	-
2104-483	0	C3H x B6 F2 (Female)	-	-	-	-	-	-	-	-	-	-	-	-	-	-	-	-	-	-	-	-	-	-	-	-	-	-	-	-	-	-	-	-	-	-	-	-	-	-	-	-	-	-	-	-	-	-	-
2104-484	71944.9	C3H x B6 F2 (Female)	-	-	-	-	-	-	-	-	-	-	-	-	-	-	-	-	-	-	-	-	-	-	-	-	-	-	-	-	-	-	-	-	-	-	-	-	-	-	-	-	-	-	-	-	-	-	-
2106-485	134896	C3H x B6 F2 (Female)	-	-	-	-	-	-	-	-	-	-	-	-	-	-	-	-	-	-	-	-	-	-	-	-	-	-	-	-	-	-	-	-	-	-	-	-	-	-	-	-	-	-	-	-	-	-	-
2106-486	194536	C3H x B6 F2 (Female)	-	-	-	-	-	-	-	-	-	-	-	-	-	-	-	-	-	-	-	-	-	-	-	-	-	-	-	-	-	-	-	-	-	-	-	-	-	-	-	-	-	-	-	-	-	-	-
2106-487	159221	C3H x B6 F2 (Female)	-	-	-	-	-	-	-	-	-	-	-	-	-	-	-	-	-	-	-	-	-	-	-	-	-	-	-	-	-	-	-	-	-	-	-	-	-	-	-	-	-	-	-	-	-	-	-
2106-488	0	C3H x B6 F2 (Female)	-	-	-	-	-	-	-	-	-	-	-	-	-	-	-	-	-	-	-	-	-	-	-	-	-	-	-	-	-	-	-	-	-	-	-	-	-	-	-	-	-	-	-	-	-	-	-
2095-490	83176.4	C3H x B6 F2 (Female)	-	-	-	-	-	-	-	-	-	-	-	-	-	-	-	-	-	-	-	-	-	-	-	-	-	-	-	-	-	-	-	-	-	-	-	-	-	-	-	-	-	-	-	-	-	-	-
2095-492	126183	C3H x B6 F2 (Female)	-	-	-	-	-	-	-	-	-	-	-	-	-	-	-	-	-	-	-	-	-	-	-	-	-	-	-	-	-	-	-	-	-	-	-	-	-	-	-	-	-	-	-	-	-	-	-
2109-493	45394.2	C3H x B6 F2 (Female)	-	-	-	-	-	-	-	-	-	-	-	-	-	-	-	-	-	-	-	-	-	-	-	-	-	-	-	-	-	-	-	-	-	-	-	-	-	-	-	-	-	-	-	-	-	-	-
2109-494	17988.7	C3H x B6 F2 (Female)	-	-	-	-	-	-	-	-	-	-	-	-	-	-	-	-	-	-	-	-	-	-	-	-	-	-	-	-	-	-	-	-	-	-	-	-	-	-	-	-	-	-	-	-	-	-	-
2109-495	0	C3H x B6 F2 (Female)	-	-	-	-	-	-	-	-	-	-	-	-	-	-	-	-	-	-	-	-	-	-	-	-	-	-	-	-	-	-	-	-	-	-	-	-	-	-	-	-	-	-	-	-	-	-	-
2109-496	194984	C3H x B6 F2 (Female)	-	-	-	-	-	-	-	-	-	-	-	-	-	-	-	-	-	-	-	-	-	-	-	-	-	-	-	-	-	-	-	-	-	-	-	-	-	-	-	-	-	-	-	-	-	-	-
2131-503	174582	C3H x B6 F2 (Female)	-	-	-	-	-	-	-	-	-	-	-	-	-	-	-	-	-	-	-	-	-	-	-	-	-	-	-	-	-	-	-	-	-	-	-	-	-	-	-	-	-	-	-	-	-	-	-
2131-504	363078	C3H x B6 F2 (Female)	-	-	-	-	-	-	-	-	-	-	-	-	-	-	-	-	-	-	-	-	-	-	-	-	-	-	-	-	-	-	-	-	-	-	-	-	-	-	-	-	-	-	-	-	-	-	-
2131-505	10000	C3H x B6 F2 (Female)	-	-	-	-	-	-	-	-	-	-	-	-	-	-	-	-	-	-	-	-	-	-	-	-	-	-	-	-	-	-	-	-	-	-	-	-	-	-	-	-	-	-	-	-	-	-	-
2131-506	73282.5	C3H x B6 F2 (Female)	-	-	-	-	-	-	-	-	-	-	-	-	-	-	-	-	-	-	-	-	-	-	-	-	-	-	-	-	-	-	-	-	-	-	-	-	-	-	-	-	-	-	-	-	-	-	-
2131-507	0	C3H x B6 F2 (Female)	-	-	-	-	-	-	-	-	-	-	-	-	-	-	-	-	-	-	-	-	-	-	-	-	-	-	-	-	-	-	-	-	-	-	-	-	-	-	-	-	-	-	-	-	-	-	-
2171-508	0	C3H x B6 F2 (Female)	-	-	-	-	-	-	-	-	-	-	-	-	-	-	-	-	-	-	-	-	-	-	-	-	-	-	-	-	-	-	-	-	-	-	-	-	-	-	-	-	-	-	-	-	-	-	-
2171-509	27989.8	C3H x B6 F2 (Female)	-	-	-	-	-	-	-	-	-	-	-	-	-	-	-	-	-	-	-	-	-	-	-	-	-	-	-	-	-	-	-	-	-	-	-	-	-	-	-	-	-	-	-	-	-	-	-
2171-510	8790.23	C3H x B6 F2 (Female)	-	-	-	-	-	-	-	-	-	-	-	-	-	-	-	-	-	-	-	-	-	-	-	-	-	-	-	-	-	-	-	-	-	-	-	-	-	-	-	-	-	-	-	-	-	-	-
2171-511	238232	C3H x B6 F2 (Female)	-	-	-	-	-	-	-	-	-	-	-	-	-	-	-	-	-	-	-	-	-	-	-	-	-	-	-	-	-	-	-	-	-	-	-	-	-	-	-	-	-	-	-	-	-	-	-
2172-512	299916	C3H x B6 F2 (Female)	-	-	-	-	-	-	-	-	-	-	-	-	-	-	-	-	-	-	-	-	-	-	-	-	-	-	-	-	-	-	-	-	-	-	-	-	-	-	-	-	-	-	-	-	-	-	-
2156-513	31188.9	C3H x B6 F2 (Female)	-	-	-	-	-	-	-	-	-	-	-	-	-	-	-	-	-	-	-	-	-	-	-	-	-	-	-	-	-	-	-	-	-	-	-	-	-	-	-	-	-	-	-	-	-	-	-
2156-514	0	C3H x B6 F2 (Female)	-	-	-	-	-	-	-	-	-	-	-	-	-	-	-	-	-	-	-	-	-	-	-	-	-	-	-	-	-	-	-	-	-	-	-	-	-	-	-	-	-	-	-	-	-	-	-
2156-515	0	C3H x B6 F2 (Female)	-	-	-	-	-	-	-	-	-	-	-	-	-	-	-	-	-	-	-	-	-	-	-	-	-	-	-	-	-	-	-	-	-	-	-	-	-	-	-	-	-	-	-	-	-	-	-
2157-516	40364.5	C3H x B6 F2 (Female)	-	-	-	-	-	-	-	-	-	-	-	-	-	-	-	-	-	-	-	-	-	-	-	-	-	-	-	-	-	-	-	-	-	-	-	-	-	-	-	-	-	-	-	-	-	-	-
2178-518	105682	C3H x B6 F2 (Female)	-	-	-	-	-	-	-	-	-	-	-	-	-	-	-	-	-	-	-	-	-	-	-	-	-	-	-	-	-	-	-	-	-	-	-	-	-	-	-	-	-	-	-	-	-	-	-
2178-519	26001.6	C3H x B6 F2 (Female)	-	-	-	-	-	-	-	-	-	-	-	-	-	-	-	-	-	-	-	-	-	-	-	-	-	-	-	-	-	-	-	-	-	-	-	-	-	-	-	-	-	-	-	-	-	-	-
2178-520	120504	C3H x B6 F2 (Female)	-	-	-	-	-	-	-	-	-	-	-	-	-	-	-	-	-	-	-	-	-	-	-	-	-	-	-	-	-	-	-	-	-	-	-	-	-	-	-	-	-	-	-	-	-	-	-
2178-521	83176.4	C3H x B6 F2 (Female)	-	-	-	-	-	-	-	-	-	-	-	-	-	-	-	-	-	-	-	-	-	-	-	-	-	-	-	-	-	-	-	-	-	-	-	-	-	-	-	-	-	-	-	-	-	-	-
2178-522	132130	C3H x B6 F2 (Female)	-	-	-	-	-	-	-	-	-	-	-	-	-	-	-	-	-	-	-	-	-	-	-	-	-	-	-	-	-	-	-	-	-	-	-	-	-	-	-	-	-	-	-	-	-	-	-
2175-523	0	C3H x B6 F2 (Female)	-	-	-	-	-	-	-	-	-	-	-	-	-	-	-	-	-	-	-	-	-	-	-	-	-	-	-	-	-	-	-	-	-	-	-	-	-	-	-	-	-	-	-	-	-	-	-
2175-525	207970	C3H x B6 F2 (Female)	-	-	-	-	-	-	-	-	-	-	-	-	-	-	-	-	-	-	-	-	-	-	-	-	-	-	-	-	-	-	-	-	-	-	-	-	-	-	-	-	-	-	-	-	-	-	-
2175-527	7798.3	C3H x B6 F2 (Female)	-	-	-	-	-	-	-	-	-	-	-	-	-	-	-	-	-	-	-	-	-	-	-	-	-	-	-	-	-	-	-	-	-	-	-	-	-	-	-	-	-	-	-	-	-	-	-
2144-530	82035.2	C3H x B6 F2 (Female)	-	-	-	-	-	-	-	-	-	-	-	-	-	-	-	-	-	-	-	-	-	-	-	-	-	-	-	-	-	-	-	-	-	-	-	-	-	-	-	-	-	-	-	-	-	-	-
2145-533	102094	C3H x B6 F2 (Female)	-	-	-	-	-	-	-	-	-	-	-	-	-	-	-	-	-	-	-	-	-	-	-	-	-	-	-	-	-	-	-	-	-	-	-	-	-	-	-	-	-	-	-	-	-	-	-
2145-535	0	C3H x B6 F2 (Female)	-	-	-	-	-	-	-	-	-	-	-	-	-	-	-	-	-	-	-	-	-	-	-	-	-	-	-	-	-	-	-	-	-	-	-	-	-	-	-	-	-	-	-	-	-	-	-
2145-536	93325.4	C3H x B6 F2 (Female)	-	-	-	-	-	-	-	-	-	-	-	-	-	-	-	-	-	-	-	-	-	-	-	-	-	-	-	-	-	-	-	-	-	-	-	-	-	-	-	-	-	-	-	-	-	-	-
2152-537	0	C3H x B6 F2 (Female)	-	-	-	-	-	-	-	-	-	-	-	-	-	-	-	-	-	-	-	-	-	-	-	-	-	-	-	-	-	-	-	-	-	-	-	-	-	-	-	-	-	-	-	-	-	-	-
2152-538	50350.1	C3H x B6 F2 (Female)	-	-	-	-	-	-	-	-	-	-	-	-	-	-	-	-	-	-	-	-	-	-	-	-	-	-	-	-	-	-	-	-	-	-	-	-	-	-	-	-	-	-	-	-	-	-	-
2152-539	193642	C3H x B6 F2 (Female)	-	-	-	-	-	-	-	-	-	-	-	-	-	-	-	-	-	-	-	-	-	-	-	-	-	-	-	-	-	-	-	-	-	-	-	-	-	-	-	-	-	-	-	-	-	-	-
2152-540	0	C3H x B6 F2 (Female)	-	-	-	-	-	-	-	-	-	-	-	-	-	-	-	-	-	-	-	-	-	-	-	-	-	-	-	-	-	-	-	-	-	-	-	-	-	-	-	-	-	-	-	-	-	-	-
2152-541	68076.9	C3H x B6 F2 (Female)	-	-	-	-	-	-	-	-	-	-	-	-	-	-	-	-	-	-	-	-	-	-	-	-	-	-	-	-	-	-	-	-	-	-	-	-	-	-	-	-	-	-	-	-	-	-	-
2153-542	127057	C3H x B6 F2 (Female)	-	-	-	-	-	-	-	-	-	-	-	-	-	-	-	-	-	-	-	-	-	-	-	-	-	-	-	-	-	-	-	-	-	-	-	-	-	-	-	-	-	-	-	-	-	-	-
2153-543	8790.23	C3H x B6 F2 (Female)	-	-	-	-	-	-	-	-	-	-	-	-	-	-	-	-	-	-	-	-	-	-	-	-	-	-	-	-	-	-	-	-	-	-	-	-	-	-	-	-	-	-	-	-	-	-	-
2154-544	27989.8	C3H x B6 F2 (Female)	-	-	-	-	-	-	-	-	-	-	-	-	-	-	-	-	-	-	-	-	-	-	-	-	-	-	-	-	-	-	-	-	-	-	-	-	-	-	-	-	-	-	-	-	-	-	-
2154-545	15417	C3H x B6 F2 (Female)	-	-	-	-	-	-	-	-	-	-	-	-	-	-	-	-	-	-	-	-	-	-	-	-	-	-	-	-	-	-	-	-	-	-	-	-	-	-	-	-	-	-	-	-	-	-	-
2168-546	76032.6	C3H x B6 F2 (Female)	-	-	-	-	-	-	-	-	-	-	-	-	-	-	-	-	-	-	-	-	-	-	-	-	-	-	-	-	-	-	-	-	-	-	-	-	-	-	-	-	-	-	-	-	-	-	-
2168-547	0	C3H x B6 F2 (Female)	-	-	-	-	-	-	-	-	-	-	-	-	-	-	-	-	-	-	-	-	-	-	-	-	-	-	-	-	-	-	-	-	-	-	-	-	-	-	-	-	-	-	-	-	-	-	-
2168-548	70957.8	C3H x B6 F2 (Female)	-	-	-	-	-	-	-	-	-	-	-	-	-	-	-	-	-	-	-	-	-	-	-	-	-	-	-	-	-	-	-	-	-	-	-	-	-	-	-	-	-	-	-	-	-	-	-
2168-549	50815.9	C3H x B6 F2 (Female)	-	-	-	-	-	-	-	-	-	-	-	-	-	-	-	-	-	-	-	-	-	-	-	-	-	-	-	-	-	-	-	-	-	-	-	-	-	-	-	-	-	-	-	-	-	-	-
2168-550	27989.8	C3H x B6 F2 (Female)	-	-	-	-	-	-	-	-	-	-	-	-	-	-	-	-	-	-	-	-	-	-	-	-	-	-	-	-	-	-	-	-	-	-	-	-	-	-	-	-	-	-	-	-	-	-	-
2163-551	0	C3H x B6 F2 (Female)	-	-	-	-	-	-	-	-	-	-	-	-	-	-	-	-	-	-	-	-	-	-	-	-	-	-	-	-	-	-	-	-	-	-	-	-	-	-	-	-	-	-	-	-	-	-	-
2163-552	0	C3H x B6 F2 (Female)	-	-	-	-	-	-	-	-	-	-	-	-	-	-	-	-	-	-	-	-	-	-	-	-	-	-	-	-	-	-	-	-	-	-	-	-	-	-	-	-	-	-	-	-	-	-	-
2163-554	88511.6	C3H x B6 F2 (Female)	-	-	-	-	-	-	-	-	-	-	-	-	-	-	-	-	-	-	-	-	-	-	-	-	-	-	-	-	-	-	-	-	-	-	-	-	-	-	-	-	-	-	-	-	-	-	-
2163-555	20797	C3H x B6 F2 (Female)	-	-	-	-	-	-	-	-	-	-	-	-	-	-	-	-	-	-	-	-	-	-	-	-	-	-	-	-	-	-	-	-	-	-	-	-	-	-	-	-	-	-	-	-	-	-	-
2164-556	0	C3H x B6 F2 (Female)	-	-	-	-	-	-	-	-	-	-	-	-	-	-	-	-	-	-	-	-	-	-	-	-	-	-	-	-	-	-	-	-	-	-	-	-	-	-	-	-	-	-	-	-	-	-	-
2164-557	0	C3H x B6 F2 (Female)	-	-	-	-	-	-	-	-	-	-	-	-	-	-	-	-	-	-	-	-	-	-	-	-	-	-	-	-	-	-	-	-	-	-	-	-	-	-	-	-	-	-	-	-	-	-	-
2164-559	269774	C3H x B6 F2 (Female)	-	-	-	-	-	-	-	-	-	-	-	-	-	-	-	-	-	-	-	-	-	-	-	-	-	-	-	-	-	-	-	-	-	-	-	-	-	-	-	-	-	-	-	-	-	-	-
2164-560	41209.8	C3H x B6 F2 (Female)	-	-	-	-	-	-	-	-	-	-	-	-	-	-	-	-	-	-	-	-	-	-	-	-	-	-	-	-	-	-	-	-	-	-	-	-	-	-	-	-	-	-	-	-	-	-	-
2165-561	66069.3	C3H x B6 F2 (Female)	-	-	-	-	-	-	-	-	-	-	-	-	-	-	-	-	-	-	-	-	-	-	-	-	-	-	-	-	-	-	-	-	-	-	-	-	-	-	-	-	-	-	-	-	-	-	-
2165-562	14996.8	C3H x B6 F2 (Female)	-	-	-	-	-	-	-	-	-	-	-	-	-	-	-	-	-	-	-	-	-	-	-	-	-	-	-	-	-	-	-	-	-	-	-	-	-	-	-	-	-	-	-	-	-	-	-
2165-563	1999.86	C3H x B6 F2 (Female)	-	-	-	-	-	-	-	-	-	-	-	-	-	-	-	-	-	-	-	-	-	-	-	-	-	-	-	-	-	-	-	-	-	-	-	-	-	-	-	-	-	-	-	-	-	-	-
2169-564	8790.23	C3H x B6 F2 (Female)	-	-	-	-	-	-	-	-	-	-	-	-	-	-	-	-	-	-	-	-	-	-	-	-	-	-	-	-	-	-	-	-	-	-	-	-	-	-	-	-	-	-	-	-	-	-	-
2186-565	33189.4	C3H x B6 F2 (Female)	-	-	-	-	-	-	-	-	-	-	-	-	-	-	-	-	-	-	-	-	-	-	-	-	-	-	-	-	-	-	-	-	-	-	-	-	-	-	-	-	-	-	-	-	-	-	-
2186-566	0	C3H x B6 F2 (Female)	-	-	-	-	-	-	-	-	-	-	-	-	-	-	-	-	-	-	-	-	-	-	-	-	-	-	-	-	-	-	-	-	-	-	-	-	-	-	-	-	-	-	-	-	-	-	-
2186-567	22387.2	C3H x B6 F2 (Female)	-	-	-	-	-	-	-	-	-	-	-	-	-	-	-	-	-	-	-	-	-	-	-	-	-	-	-	-	-	-	-	-	-	-	-	-	-	-	-	-	-	-	-	-	-	-	-
2186-568	5000.35	C3H x B6 F2 (Female)	-	-	-	-	-	-	-	-	-	-	-	-	-	-	-	-	-	-	-	-	-	-	-	-	-	-	-	-	-	-	-	-	-	-	-	-	-	-	-	-	-	-	-	-	-	-	-
2189-569	151356	C3H x B6 F2 (Female)	-	-	-	-	-	-	-	-	-	-	-	-	-	-	-	-	-	-	-	-	-	-	-	-	-	-	-	-	-	-	-	-	-	-	-	-	-	-	-	-	-	-	-	-	-	-	-
2189-570	27227	C3H x B6 F2 (Female)	-	-	-	-	-	-	-	-	-	-	-	-	-	-	-	-	-	-	-	-	-	-	-	-	-	-	-	-	-	-	-	-	-	-	-	-	-	-	-	-	-	-	-	-	-	-	-
2189-571	0	C3H x B6 F2 (Female)	-	-	-	-	-	-	-	-	-	-	-	-	-	-	-	-	-	-	-	-	-	-	-	-	-	-	-	-	-	-	-	-	-	-	-	-	-	-	-	-	-	-	-	-	-	-	-
2189-572	147911	C3H x B6 F2 (Female)	-	-	-	-	-	-	-	-	-	-	-	-	-	-	-	-	-	-	-	-	-	-	-	-	-	-	-	-	-	-	-	-	-	-	-	-	-	-	-	-	-	-	-	-	-	-	-
2189-573	51760.7	C3H x B6 F2 (Female)	-	-	-	-	-	-	-	-	-	-	-	-	-	-	-	-	-	-	-	-	-	-	-	-	-	-	-	-	-	-	-	-	-	-	-	-	-	-	-	-	-	-	-	-	-	-	-
2204-574	44360.9	C3H x B6 F2 (Female)	-	-	-	-	-	-	-	-	-	-	-	-	-	-	-	-	-	-	-	-	-	-	-	-	-	-	-	-	-	-	-	-	-	-	-	-	-	-	-	-	-	-	-	-	-	-	-
2204-575	102802	C3H x B6 F2 (Female)	-	-	-	-	-	-	-	-	-	-	-	-	-	-	-	-	-	-	-	-	-	-	-	-	-	-	-	-	-	-	-	-	-	-	-	-	-	-	-	-	-	-	-	-	-	-	-
2205-576	12793.8	C3H x B6 F2 (Female)	-	-	-	-	-	-	-	-	-	-	-	-	-	-	-	-	-	-	-	-	-	-	-	-	-	-	-	-	-	-	-	-	-	-	-	-	-	-	-	-	-	-	-	-	-	-	-
2205-577	25003.5	C3H x B6 F2 (Female)	-	-	-	-	-	-	-	-	-	-	-	-	-	-	-	-	-	-	-	-	-	-	-	-	-	-	-	-	-	-	-	-	-	-	-	-	-	-	-	-	-	-	-	-	-	-	-
2207-578	7998.34	C3H x B6 F2 (Female)	-	-	-	-	-	-	-	-	-	-	-	-	-	-	-	-	-	-	-	-	-	-	-	-	-	-	-	-	-	-	-	-	-	-	-	-	-	-	-	-	-	-	-	-	-	-	-
2207-580	26181.8	C3H x B6 F2 (Female)	-	-	-	-	-	-	-	-	-	-	-	-	-	-	-	-	-	-	-	-	-	-	-	-	-	-	-	-	-	-	-	-	-	-	-	-	-	-	-	-	-	-	-	-	-	-	-
2207-581	7798.3	C3H x B6 F2 (Female)	-	-	-	-	-	-	-	-	-	-	-	-	-	-	-	-	-	-	-	-	-	-	-	-	-	-	-	-	-	-	-	-	-	-	-	-	-	-	-	-	-	-	-	-	-	-	-
2209-582	19588.4	C3H x B6 F2 (Female)	-	-	-	-	-	-	-	-	-	-	-	-	-	-	-	-	-	-	-	-	-	-	-	-	-	-	-	-	-	-	-	-	-	-	-	-	-	-	-	-	-	-	-	-	-	-	-
2209-583	55975.8	C3H x B6 F2 (Female)	-	-	-	-	-	-	-	-	-	-	-	-	-	-	-	-	-	-	-	-	-	-	-	-	-	-	-	-	-	-	-	-	-	-	-	-	-	-	-	-	-	-	-	-	-	-	-
2209-584	136144	C3H x B6 F2 (Female)	-	-	-	-	-	-	-	-	-	-	-	-	-	-	-	-	-	-	-	-	-	-	-	-	-	-	-	-	-	-	-	-	-	-	-	-	-	-	-	-	-	-	-	-	-	-	-
2209-585	28973.4	C3H x B6 F2 (Female)	-	-	-	-	-	-	-	-	-	-	-	-	-	-	-	-	-	-	-	-	-	-	-	-	-	-	-	-	-	-	-	-	-	-	-	-	-	-	-	-	-	-	-	-	-	-	-
2209-586	70145.5	C3H x B6 F2 (Female)	-	-	-	-	-	-	-	-	-	-	-	-	-	-	-	-	-	-	-	-	-	-	-	-	-	-	-	-	-	-	-	-	-	-	-	-	-	-	-	-	-	-	-	-	-	-	-
2210-588	40364.5	C3H x B6 F2 (Female)	-	-	-	-	-	-	-	-	-	-	-	-	-	-	-	-	-	-	-	-	-	-	-	-	-	-	-	-	-	-	-	-	-	-	-	-	-	-	-	-	-	-	-	-	-	-	-
2210-589	54954.1	C3H x B6 F2 (Female)	-	-	-	-	-	-	-	-	-	-	-	-	-	-	-	-	-	-	-	-	-	-	-	-	-	-	-	-	-	-	-	-	-	-	-	-	-	-	-	-	-	-	-	-	-	-	-
2210-590	0	C3H x B6 F2 (Female)	-	-	-	-	-	-	-	-	-	-	-	-	-	-	-	-	-	-	-	-	-	-	-	-	-	-	-	-	-	-	-	-	-	-	-	-	-	-	-	-	-	-	-	-	-	-	-
2210-591	56754.5	C3H x B6 F2 (Female)	-	-	-	-	-	-	-	-	-	-	-	-	-	-	-	-	-	-	-	-	-	-	-	-	-	-	-	-	-	-	-	-	-	-	-	-	-	-	-	-	-	-	-	-	-	-	-
2212-592	76383.6	C3H x B6 F2 (Female)	-	-	-	-	-	-	-	-	-	-	-	-	-	-	-	-	-	-	-	-	-	-	-	-	-	-	-	-	-	-	-	-	-	-	-	-	-	-	-	-	-	-	-	-	-	-	-
2212-593	166341	C3H x B6 F2 (Female)	-	-	-	-	-	-	-	-	-	-	-	-	-	-	-	-	-	-	-	-	-	-	-	-	-	-	-	-	-	-	-	-	-	-	-	-	-	-	-	-	-	-	-	-	-	-	-
2212-594	9397.23	C3H x B6 F2 (Female)	-	-	-	-	-	-	-	-	-	-	-	-	-	-	-	-	-	-	-	-	-	-	-	-	-	-	-	-	-	-	-	-	-	-	-	-	-	-	-	-	-	-	-	-	-	-	-
2212-595	8790.23	C3H x B6 F2 (Female)	-	-	-	-	-	-	-	-	-	-	-	-	-	-	-	-	-	-	-	-	-	-	-	-	-	-	-	-	-	-	-	-	-	-	-	-	-	-	-	-	-	-	-	-	-	-	-
2213-596	41975.9	C3H x B6 F2 (Female)	-	-	-	-	-	-	-	-	-	-	-	-	-	-	-	-	-	-	-	-	-	-	-	-	-	-	-	-	-	-	-	-	-	-	-	-	-	-	-	-	-	-	-	-	-	-	-
2229-597	103514	C3H x B6 F2 (Female)	-	-	-	-	-	-	-	-	-	-	-	-	-	-	-	-	-	-	-	-	-	-	-	-	-	-	-	-	-	-	-	-	-	-	-	-	-	-	-	-	-	-	-	-	-	-	-
2229-598	29991.6	C3H x B6 F2 (Female)	-	-	-	-	-	-	-	-	-	-	-	-	-	-	-	-	-	-	-	-	-	-	-	-	-	-	-	-	-	-	-	-	-	-	-	-	-	-	-	-	-	-	-	-	-	-	-
2229-601	185353	C3H x B6 F2 (Female)	-	-	-	-	-	-	-	-	-	-	-	-	-	-	-	-	-	-	-	-	-	-	-	-	-	-	-	-	-	-	-	-	-	-	-	-	-	-	-	-	-	-	-	-	-	-	-
2231-602	150661	C3H x B6 F2 (Female)	-	-	-	-	-	-	-	-	-	-	-	-	-	-	-	-	-	-	-	-	-	-	-	-	-	-	-	-	-	-	-	-	-	-	-	-	-	-	-	-	-	-	-	-	-	-	-
2231-603	145211	C3H x B6 F2 (Female)	-	-	-	-	-	-	-	-	-	-	-	-	-	-	-	-	-	-	-	-	-	-	-	-	-	-	-	-	-	-	-	-	-	-	-	-	-	-	-	-	-	-	-	-	-	-	-
2231-604	73960.5	C3H x B6 F2 (Female)	-	-	-	-	-	-	-	-	-	-	-	-	-	-	-	-	-	-	-	-	-	-	-	-	-	-	-	-	-	-	-	-	-	-	-	-	-	-	-	-	-	-	-	-	-	-	-
2232-606	29991.6	C3H x B6 F2 (Female)	-	-	-	-	-	-	-	-	-	-	-	-	-	-	-	-	-	-	-	-	-	-	-	-	-	-	-	-	-	-	-	-	-	-	-	-	-	-	-	-	-	-	-	-	-	-	-
2255-607	0	C3H x B6 F2 (Female)	-	-	-	-	-	-	-	-	-	-	-	-	-	-	-	-	-	-	-	-	-	-	-	-	-	-	-	-	-	-	-	-	-	-	-	-	-	-	-	-	-	-	-	-	-	-	-
2274-612	26791.7	C3H x B6 F2 (Female)	-	-	-	-	-	-	-	-	-	-	-	-	-	-	-	-	-	-	-	-	-	-	-	-	-	-	-	-	-	-	-	-	-	-	-	-	-	-	-	-	-	-	-	-	-	-	-
2274-613	104713	C3H x B6 F2 (Female)	-	-	-	-	-	-	-	-	-	-	-	-	-	-	-	-	-	-	-	-	-	-	-	-	-	-	-	-	-	-	-	-	-	-	-	-	-	-	-	-	-	-	-	-	-	-	-
2274-614	63241.2	C3H x B6 F2 (Female)	-	-	-	-	-	-	-	-	-	-	-	-	-	-	-	-	-	-	-	-	-	-	-	-	-	-	-	-	-	-	-	-	-	-	-	-	-	-	-	-	-	-	-	-	-	-	-
2274-615	61944.1	C3H x B6 F2 (Female)	-	-	-	-	-	-	-	-	-	-	-	-	-	-	-	-	-	-	-	-	-	-	-	-	-	-	-	-	-	-	-	-	-	-	-	-	-	-	-	-	-	-	-	-	-	-	-
2274-616	41209.8	C3H x B6 F2 (Female)	-	-	-	-	-	-	-	-	-	-	-	-	-	-	-	-	-	-	-	-	-	-	-	-	-	-	-	-	-	-	-	-	-	-	-	-	-	-	-	-	-	-	-	-	-	-	-
2276-618	123880	C3H x B6 F2 (Female)	-	-	-	-	-	-	-	-	-	-	-	-	-	-	-	-	-	-	-	-	-	-	-	-	-	-	-	-	-	-	-	-	-	-	-	-	-	-	-	-	-	-	-	-	-	-	-
2276-619	27605.8	C3H x B6 F2 (Female)	-	-	-	-	-	-	-	-	-	-	-	-	-	-	-	-	-	-	-	-	-	-	-	-	-	-	-	-	-	-	-	-	-	-	-	-	-	-	-	-	-	-	-	-	-	-	-
2276-621	126474	C3H x B6 F2 (Female)	-	-	-	-	-	-	-	-	-	-	-	-	-	-	-	-	-	-	-	-	-	-	-	-	-	-	-	-	-	-	-	-	-	-	-	-	-	-	-	-	-	-	-	-	-	-	-
[truncated: 382 more columns]
